# Supplementary material for: An oviduct-on-a-chip provides an enhanced in vitro environment for zygote genome reprogramming
Source: Nat Commun. 2018 Nov 22;9:4934. doi: 10.1038/s41467-018-07119-8 (PMC6250703; doi:10.1038/s41467-018-07119-8)
Supplement: Supplementary file 7 — Supplementary Data 1 [file 41467_2018_7119_MOESM7_ESM.xlsx]

## Sheet: Up-regulated pre-ovulatory 
Category	ID	Name	Source	p-value	q-value Bonferroni	q-value FDR B&H	q-value FDR B&Y	Hit Count in Query List	Hit Count in Genome	Hit in Query List
GO: Molecular Function	GO:0004550	nucleoside diphosphate kinase activity		1.963e-05	0.01064	0.005689	0.0391	4	19	AK9,NME9,AK7,NME5
GO: Molecular Function	GO:0003774	motor activity		2.099e-05	0.01138	0.005689	0.0391	8	132	KIF27,DNAH10,DYNLT1,DNALI1,DNAI1,DYNLRB2,DNAH9,DNAH11
GO: Molecular Function	GO:0003777	microtubule motor activity		5.754e-05	0.03119	0.0104	0.07146	6	77	KIF27,DNAH10,DNALI1,DYNLRB2,DNAH9,DNAH11
GO: Biological Process	GO:0003341	cilium movement		1.41e-12	4.557e-09	4.557e-09	3.946e-08	11	55	KIF27,DNAH10,LRRC6,SPA17,AK7,DNALI1,DNAI1,NME5,DNAAF1,HYDIN,DNAH11
GO: Biological Process	GO:0044782	cilium organization		1.746e-11	5.641e-08	2.821e-08	2.442e-07	18	263	KIF27,MNS1,IFT57,CCNO,LRRC6,RFX2,AK7,DNAI1,CCDC113,TEKT2,CFAP126,FAM161A,CEP83,NME5,B9D1,PIH1D3,DNAAF1,HYDIN
GO: Biological Process	GO:0060271	cilium assembly		2.28e-10	7.368e-07	1.964e-07	1.701e-06	17	269	KIF27,MNS1,IFT57,CCNO,LRRC6,RFX2,AK7,DNAI1,CCDC113,TEKT2,FAM161A,CEP83,NME5,B9D1,PIH1D3,DNAAF1,HYDIN
GO: Biological Process	GO:0030031	cell projection assembly		2.432e-10	7.857e-07	1.964e-07	1.701e-06	21	436	KIF27,MNS1,IFT57,TSGA10,CCNO,LRRC6,RFX2,AK7,TGFB3,DNAI1,CCDC113,TEKT2,FAM161A,CEP83,NME5,B9D1,PIH1D3,CCL5,DNAAF1,KIT,HYDIN
GO: Biological Process	GO:0010927	cellular component assembly involved in morphogenesis		9.491e-10	3.067e-06	6.133e-07	5.31e-06	18	336	KIF27,MNS1,IFT57,TBPL1,CCNO,LRRC6,RFX2,AK7,DNAI1,CCDC113,TEKT2,FAM161A,CEP83,NME5,B9D1,PIH1D3,DNAAF1,HYDIN
GO: Biological Process	GO:0003351	epithelial cilium movement		1.456e-09	4.704e-06	7.84e-07	6.788e-06	7	25	KIF27,LRRC6,SPA17,AK7,DNAI1,NME5,DNAAF1
GO: Biological Process	GO:0007018	microtubule-based movement		2.016e-08	6.515e-05	8.427e-06	7.296e-05	14	235	KIF27,DNAH10,IFT57,LRRC6,SPA17,AK7,DNALI1,DNAI1,NME5,DYNLRB2,DNAAF1,DNAH9,HYDIN,DNAH11
GO: Biological Process	GO:0048858	cell projection morphogenesis		2.087e-08	6.742e-05	8.427e-06	7.296e-05	27	904	KIF27,MNS1,IFT57,SYNE1,CCNO,DYNLT1,LRRC6,APOE,CHN1,RFX2,AK7,HOXA2,DNAI1,CCDC113,TEKT2,STXBP1,CSF1R,THY1,PRELP,FAM161A,SIPA1L1,CEP83,NME5,B9D1,PIH1D3,DNAAF1,HYDIN
GO: Biological Process	GO:0032990	cell part morphogenesis		3.355e-08	0.0001084	1.204e-05	0.0001043	27	925	KIF27,MNS1,IFT57,SYNE1,CCNO,DYNLT1,LRRC6,APOE,CHN1,RFX2,AK7,HOXA2,DNAI1,CCDC113,TEKT2,STXBP1,CSF1R,THY1,PRELP,FAM161A,SIPA1L1,CEP83,NME5,B9D1,PIH1D3,DNAAF1,HYDIN
GO: Biological Process	GO:0030030	cell projection organization		6.144e-08	0.0001985	1.985e-05	0.0001719	34	1423	KIF27,MNS1,IFT57,SYNE1,TSGA10,CCNO,DYNLT1,LRRC6,APOE,CHN1,RFX2,AK7,NR2F1,HOXA2,TGFB3,DNAI1,CCDC113,TEKT2,CFAP126,STXBP1,CSF1R,THY1,PRELP,FAM161A,SIPA1L1,CEP83,NME5,B9D1,PIH1D3,CCL5,DNAAF1,KIT,DNAH9,HYDIN
GO: Biological Process	GO:0002526	acute inflammatory response		1.559e-07	0.0005037	4.579e-05	0.0003964	11	159	CFI,F2,NUPR1,FCER1G,VNN1,SERPING1,C2,C3,CCL5,C4BPA,PROS1
GO: Biological Process	GO:0035082	axoneme assembly		3.323e-07	0.001074	8.948e-05	0.0007747	7	52	LRRC6,AK7,DNAI1,TEKT2,PIH1D3,DNAAF1,HYDIN
GO: Biological Process	GO:0030449	regulation of complement activation		4.501e-07	0.001454	0.0001119	0.0009686	6	34	CFI,SERPING1,C2,C3,C4BPA,PROS1
GO: Biological Process	GO:0000902	cell morphogenesis		5.074e-07	0.001639	0.0001171	0.001014	31	1337	KIF27,MNS1,IFT57,SYNE1,CCNO,DYNLT1,LRRC6,APOE,CHN1,F2,RFX2,ITGB2,AK7,HOXA2,TGFB3,DNAI1,CCDC113,TEKT2,STXBP1,CSF1R,THY1,PRELP,FAM161A,SIPA1L1,CEP83,NME5,B9D1,PIH1D3,DNAAF1,KIT,HYDIN
GO: Biological Process	GO:2000257	regulation of protein activation cascade		6.426e-07	0.002076	0.0001323	0.001146	6	36	CFI,SERPING1,C2,C3,C4BPA,PROS1
GO: Biological Process	GO:0002673	regulation of acute inflammatory response		6.553e-07	0.002117	0.0001323	0.001146	8	83	CFI,FCER1G,SERPING1,C2,C3,CCL5,C4BPA,PROS1
GO: Biological Process	GO:0032989	cellular component morphogenesis		7.02e-07	0.002268	0.0001334	0.001155	32	1430	KIF27,MNS1,IFT57,TBPL1,SYNE1,CCNO,DYNLT1,LRRC6,APOE,CHN1,F2,RFX2,ITGB2,AK7,HOXA2,TGFB3,DNAI1,CCDC113,TEKT2,STXBP1,CSF1R,THY1,PRELP,FAM161A,SIPA1L1,CEP83,NME5,B9D1,PIH1D3,DNAAF1,KIT,HYDIN
GO: Biological Process	GO:0006954	inflammatory response		1.095e-06	0.003539	0.0001918	0.00166	21	711	EPHX2,RARRES2,NCF1,APOE,CFI,F2,NUPR1,ITGB2,AK7,CSF1R,FCER1G,CD14,VNN1,LPL,SERPING1,C2,C3,CCL5,C4BPA,KIT,PROS1
GO: Biological Process	GO:0070286	axonemal dynein complex assembly		1.128e-06	0.003644	0.0001918	0.00166	5	22	LRRC6,DNAI1,TEKT2,PIH1D3,DNAAF1
GO: Biological Process	GO:0007017	microtubule-based process		1.302e-06	0.004206	0.0002103	0.001821	20	658	CCDC8,KIF27,DNAH10,IFT57,KIZ,DYNLT1,LRRC6,SPA17,AK7,DNALI1,CEP63,DNAI1,TEKT2,NME5,DYNLRB2,PIH1D3,DNAAF1,DNAH9,HYDIN,DNAH11
GO: Biological Process	GO:0001523	retinoid metabolic process		1.571e-06	0.005077	0.0002417	0.002093	8	93	CYP4V2,RARRES2,CYP26A1,APOE,CRABP1,TTR,LPL,STRA6
GO: Biological Process	GO:0016101	diterpenoid metabolic process		2.726e-06	0.008808	0.0004004	0.003466	8	100	CYP4V2,RARRES2,CYP26A1,APOE,CRABP1,TTR,LPL,STRA6
GO: Biological Process	GO:0070925	organelle assembly		4.503e-06	0.01455	0.0006325	0.005477	19	652	KIF27,MNS1,IFT57,TBPL1,CCNO,LRRC6,RFX2,AK7,CEP63,DNAI1,CCDC113,TEKT2,FAM161A,CEP83,NME5,B9D1,PIH1D3,DNAAF1,HYDIN
GO: Biological Process	GO:0001578	microtubule bundle formation		5.908e-06	0.01909	0.0007707	0.006672	7	79	LRRC6,AK7,DNAI1,TEKT2,PIH1D3,DNAAF1,HYDIN
GO: Biological Process	GO:0006721	terpenoid metabolic process		5.963e-06	0.01927	0.0007707	0.006672	8	111	CYP4V2,RARRES2,CYP26A1,APOE,CRABP1,TTR,LPL,STRA6
GO: Biological Process	GO:0048646	anatomical structure formation involved in morphogenesis		7.969e-06	0.02575	0.0009903	0.008574	28	1299	KIF27,SPI1,MNS1,IFT57,TBPL1,CCNO,LRRC6,RFX2,ITGB2,AK7,HOXA3,HOXA5,TGFB3,DNAI1,CCDC113,TEKT2,THY1,FAM161A,CEP83,NME5,B9D1,C3,PIH1D3,CCL5,STRA6,DMP1,DNAAF1,HYDIN
GO: Biological Process	GO:0002920	regulation of humoral immune response		1.139e-05	0.0368	0.001363	0.0118	6	58	CFI,SERPING1,C2,C3,C4BPA,PROS1
GO: Biological Process	GO:0006928	movement of cell or subcellular component		1.291e-05	0.04172	0.00149	0.0129	35	1882	KIF27,RARRES2,DNAH10,IFT57,LRRC6,APOE,SPA17,CHN1,F2,ITGB2,AK7,NR2F1,DNALI1,HOXA2,HOXA5,DNAI1,TEKT2,EFHC1,CSF1R,THY1,FCER1G,VNN1,MYLIP,NME5,DYNLRB2,CD74,PIH1D3,CCL5,DNAAF1,KIT,DNAH9,HYDIN,PROS1,DNAH11,SORL1
GO: Biological Process	GO:0055123	digestive system development		1.508e-05	0.04874	0.001681	0.01455	9	165	RARRES2,NTS,HOXA5,TGFB3,IGF2,STRA6,DNAAF1,KIT,MYB
GO: Biological Process	GO:0006720	isoprenoid metabolic process		2.375e-05	0.07672	0.002557	0.02214	8	134	CYP4V2,RARRES2,CYP26A1,APOE,CRABP1,TTR,LPL,STRA6
GO: Biological Process	GO:0055094	response to lipoprotein particle		3.014e-05	0.09738	0.003141	0.0272	4	21	ITGB2,FCER1G,MYLIP,CCL5
GO: Biological Process	GO:0002576	platelet degranulation		4.331e-05	0.1399	0.004373	0.03786	7	107	RARRES2,TGFB3,IGF2,STXBP1,FCER1G,SERPING1,PROS1
GO: Biological Process	GO:0061082	myeloid leukocyte cytokine production		5.243e-05	0.1694	0.00506	0.04381	4	24	TGFB3,FCER1G,CD74,KIT
GO: Biological Process	GO:0048565	digestive tract development		5.324e-05	0.172	0.00506	0.04381	8	150	RARRES2,NTS,HOXA5,TGFB3,STRA6,DNAAF1,KIT,MYB
GO: Biological Process	GO:0072376	protein activation cascade		5.801e-05	0.1874	0.005355	0.04637	7	112	CFI,F2,SERPING1,C2,C3,C4BPA,PROS1
GO: Biological Process	GO:0036159	inner dynein arm assembly		0.0001032	0.3333	0.009258	0.08016	3	11	LRRC6,TEKT2,DNAAF1
GO: Biological Process	GO:0006956	complement activation		0.0001153	0.3727	0.01007	0.0872	6	87	CFI,SERPING1,C2,C3,C4BPA,PROS1
GO: Biological Process	GO:0036158	outer dynein arm assembly		0.0001367	0.4415	0.01162	0.1006	3	12	LRRC6,DNAI1,DNAAF1
GO: Biological Process	GO:0070613	regulation of protein processing		0.0001479	0.478	0.01226	0.1061	6	91	CFI,SERPING1,C2,C3,C4BPA,PROS1
GO: Biological Process	GO:1903317	regulation of protein maturation		0.0001571	0.5076	0.01269	0.1099	6	92	CFI,SERPING1,C2,C3,C4BPA,PROS1
GO: Biological Process	GO:0071402	cellular response to lipoprotein particle stimulus		0.0001765	0.5703	0.01391	0.1204	3	13	ITGB2,FCER1G,CCL5
GO: Biological Process	GO:0006958	complement activation, classical pathway		0.0002254	0.7283	0.0165	0.1428	5	63	CFI,SERPING1,C2,C3,C4BPA
GO: Biological Process	GO:1902988	neurofibrillary tangle assembly		0.0002271	0.7338	0.0165	0.1428	2	3	APOE,SORL1
GO: Biological Process	GO:1902996	regulation of neurofibrillary tangle assembly		0.0002271	0.7338	0.0165	0.1428	2	3	APOE,SORL1
GO: Biological Process	GO:0006955	immune response		0.0002298	0.7424	0.0165	0.1428	28	1572	UBD,ENPP1,RPS6,NCF1,CFI,AQP4,ITGB2,RGS1,AK7,TGFB3,TYROBP,CD3E,IGF2,CSF1R,THY1,FCER1G,CD14,VNN1,TREM2,SERPING1,CD74,C2,C3,CCL5,C4BPA,KIT,MYB,PROS1
GO: Biological Process	GO:0002521	leukocyte differentiation		0.0002501	0.8082	0.01757	0.1521	14	532	SPI1,UBD,RPS6,TYROBP,CD3E,CSF1R,FCER1G,ZFP36L1,VNN1,TREM2,CD74,CCL5,KIT,MYB
GO: Biological Process	GO:0016064	immunoglobulin mediated immune response		0.000267	0.8627	0.01835	0.1589	7	143	CFI,FCER1G,SERPING1,CD74,C2,C3,C4BPA
GO: Biological Process	GO:0055098	response to low-density lipoprotein particle stimulus		0.0002772	0.8957	0.01866	0.1616	3	15	ITGB2,FCER1G,MYLIP
GO: Biological Process	GO:0019724	B cell mediated immunity		0.000303	0.9791	0.01998	0.173	7	146	CFI,FCER1G,SERPING1,CD74,C2,C3,C4BPA
GO: Biological Process	GO:0050776	regulation of immune response		0.0003379	1	0.02184	0.1891	19	899	CFI,ITGB2,TGFB3,TYROBP,CD3E,IGF2,THY1,FCER1G,CD14,TREM2,SERPING1,CD74,C2,C3,CCL5,C4BPA,KIT,MYB,PROS1
GO: Biological Process	GO:0002684	positive regulation of immune system process		0.000349	1	0.02211	0.1914	20	976	RARRES2,CFI,ITGB2,HOXA5,CD3E,IGF2,CSF1R,THY1,FCER1G,CD14,VNN1,TREM2,SERPING1,CD74,C2,C3,CCL5,C4BPA,MYB,PROS1
GO: Biological Process	GO:0030317	flagellated sperm motility		0.0004212	1	0.02353	0.2038	5	72	LRRC6,DNAI1,TEKT2,PIH1D3,DNAH11
GO: Biological Process	GO:0045087	innate immune response		0.0004507	1	0.02353	0.2038	18	846	UBD,NCF1,CFI,AQP4,ITGB2,TYROBP,IGF2,CSF1R,FCER1G,CD14,VNN1,TREM2,SERPING1,CD74,C2,C3,CCL5,C4BPA
GO: Biological Process	GO:0002892	regulation of type II hypersensitivity		0.0004516	1	0.02353	0.2038	2	4	FCER1G,C3
GO: Biological Process	GO:1902947	regulation of tau-protein kinase activity		0.0004516	1	0.02353	0.2038	2	4	APOE,SORL1
GO: Biological Process	GO:0034653	retinoic acid catabolic process		0.0004516	1	0.02353	0.2038	2	4	CYP26A1,CRABP1
GO: Biological Process	GO:0016103	diterpenoid catabolic process		0.0004516	1	0.02353	0.2038	2	4	CYP26A1,CRABP1
GO: Biological Process	GO:0001794	type IIa hypersensitivity		0.0004516	1	0.02353	0.2038	2	4	FCER1G,C3
GO: Biological Process	GO:0001798	positive regulation of type IIa hypersensitivity		0.0004516	1	0.02353	0.2038	2	4	FCER1G,C3
GO: Biological Process	GO:0002894	positive regulation of type II hypersensitivity		0.0004516	1	0.02353	0.2038	2	4	FCER1G,C3
GO: Biological Process	GO:0001796	regulation of type IIa hypersensitivity		0.0004516	1	0.02353	0.2038	2	4	FCER1G,C3
GO: Biological Process	GO:0002445	type II hypersensitivity		0.0004516	1	0.02353	0.2038	2	4	FCER1G,C3
GO: Biological Process	GO:0006952	defense response		0.0005082	1	0.02606	0.2256	28	1651	EPHX2,RARRES2,UBD,NCF1,APOE,CFI,F2,NUPR1,AQP4,ITGB2,COTL1,AK7,TYROBP,IGF2,CSF1R,FCER1G,CD14,VNN1,LPL,TREM2,SERPING1,CD74,C2,C3,CCL5,C4BPA,KIT,PROS1
GO: Biological Process	GO:0009142	nucleoside triphosphate biosynthetic process		0.0005743	1	0.02899	0.251	5	77	TBPL1,AK9,NME9,AK7,NME5
GO: Biological Process	GO:0009148	pyrimidine nucleoside triphosphate biosynthetic process		0.0006726	1	0.03293	0.2851	3	20	TBPL1,NME9,NME5
GO: Biological Process	GO:0010884	positive regulation of lipid storage		0.0006726	1	0.03293	0.2851	3	20	MSR1,LPL,C3
GO: Biological Process	GO:0002455	humoral immune response mediated by circulating immunoglobulin		0.0006843	1	0.033	0.2857	5	80	CFI,SERPING1,C2,C3,C4BPA
GO: Biological Process	GO:0032802	low-density lipoprotein particle receptor catabolic process		0.0007483	1	0.03504	0.3034	2	5	APOE,MYLIP
GO: Biological Process	GO:0032803	regulation of low-density lipoprotein particle receptor catabolic process		0.0007483	1	0.03504	0.3034	2	5	APOE,MYLIP
GO: Biological Process	GO:0006220	pyrimidine nucleotide metabolic process		0.0008154	1	0.03764	0.3259	4	48	NEIL2,TBPL1,NME9,NME5
GO: Biological Process	GO:0002697	regulation of immune effector process		0.0008402	1	0.03824	0.331	12	466	CFI,TGFB3,IGF2,FCER1G,SERPING1,CD74,C2,C3,CCL5,C4BPA,MYB,PROS1
GO: Biological Process	GO:0050727	regulation of inflammatory response		0.0008629	1	0.03872	0.3353	10	341	APOE,CFI,FCER1G,LPL,SERPING1,C2,C3,CCL5,C4BPA,PROS1
GO: Biological Process	GO:0050764	regulation of phagocytosis		0.0009505	1	0.04173	0.3613	5	86	FCER1G,C2,C3,C4BPA,PROS1
GO: Biological Process	GO:0050731	positive regulation of peptidyl-tyrosine phosphorylation		0.0009556	1	0.04173	0.3613	7	177	CD3E,IGF2,CSF1R,TREM2,CD74,CCL5,KIT
GO: Biological Process	GO:0033077	T cell differentiation in thymus		0.001001	1	0.04251	0.368	5	87	RPS6,CD3E,ZFP36L1,VNN1,CD74
GO: Biological Process	GO:0071594	thymocyte aggregation		0.001001	1	0.04251	0.368	5	87	RPS6,CD3E,ZFP36L1,VNN1,CD74
GO: Biological Process	GO:0030195	negative regulation of blood coagulation		0.001026	1	0.04251	0.368	4	51	APOE,F2,SERPING1,PROS1
GO: Biological Process	GO:1900047	negative regulation of hemostasis		0.001026	1	0.04251	0.368	4	51	APOE,F2,SERPING1,PROS1
GO: Biological Process	GO:1902430	negative regulation of amyloid-beta formation		0.001116	1	0.04452	0.3854	2	6	APOE,SORL1
GO: Biological Process	GO:0016115	terpenoid catabolic process		0.001116	1	0.04452	0.3854	2	6	CYP26A1,CRABP1
GO: Biological Process	GO:0009202	deoxyribonucleoside triphosphate biosynthetic process		0.001116	1	0.04452	0.3854	2	6	TBPL1,AK9
GO: Biological Process	GO:0002274	myeloid leukocyte activation		0.00116	1	0.04486	0.3884	7	183	SPI1,UBD,TYROBP,FCER1G,CD74,CCL5,KIT
GO: Biological Process	GO:0009147	pyrimidine nucleoside triphosphate metabolic process		0.001164	1	0.04486	0.3884	3	24	TBPL1,NME9,NME5

## Sheet: Up-regulated luteal
Category	ID	Name	Source	p-value	q-value Bonferroni	q-value FDR B&H	q-value FDR B&Y	Hit Count in Query List	Hit Count in Genome	Hit in Query List
GO: Molecular Function	GO:0005178	integrin binding		1.827e-07	0.0001014	0.0001014	0.0006995	9	121	L1CAM,ITGA6,ESM1,ITGA3,ITGB6,MFGE8,THBS1,CYR61,NOV
GO: Molecular Function	GO:0050839	cell adhesion molecule binding		2.13e-06	0.001182	0.0004244	0.002927	10	208	L1CAM,ITGA6,ESM1,NECTIN3,ITGA3,ITGB6,MFGE8,THBS1,CYR61,NOV
GO: Molecular Function	GO:0005509	calcium ion binding		2.294e-06	0.001273	0.0004244	0.002927	18	708	S100A16,ANXA6,CAPN2,S100A14,LDLR,EHD2,S100A2,S100A3,S100A4,S100A5,HPCA,S100A10,THBS1,PEF1,TC2N,CLEC3B,PLCD1,PCDH7
GO: Molecular Function	GO:0005102	receptor binding		5.05e-06	0.002803	0.0007007	0.004833	28	1601	SEMA4F,SEMA3C,CALCA,KRT17,L1CAM,S100A14,SHC1,ETS2,ITGA6,ESM1,CAV1,NECTIN3,ITGA3,ITGB6,EDN1,TGFB2,S100A4,MFGE8,THBS1,ANGPTL2,CYR61,TIMP1,UCHL1,CD44,ALCAM,HCK,NOV,SEC14L1
GO: Molecular Function	GO:0008201	heparin binding		2.366e-05	0.01313	0.002272	0.01567	8	167	APLP2,THBS1,CYR61,CLEC3B,MMP7,NOV,SOD3,FGFBP1
GO: Molecular Function	GO:0005539	glycosaminoglycan binding		2.456e-05	0.01363	0.002272	0.01567	9	219	APLP2,THBS1,CYR61,CD44,CLEC3B,MMP7,NOV,SOD3,FGFBP1
GO: Molecular Function	GO:0005520	insulin-like growth factor binding		4.167e-05	0.02313	0.00314	0.02166	4	28	ITGA6,ESM1,CYR61,NOV
GO: Molecular Function	GO:0050840	extracellular matrix binding		4.527e-05	0.02512	0.00314	0.02166	5	56	ITGA6,ITGA3,TINAGL1,THBS1,CYR61
GO: Molecular Function	GO:0019838	growth factor binding		6.48e-05	0.03596	0.003975	0.02741	7	142	SHC1,ITGA6,ESM1,THBS1,CYR61,NOV,FGFBP1
GO: Molecular Function	GO:0043236	laminin binding		7.161e-05	0.03975	0.003975	0.02741	4	32	ITGA6,ITGA3,TINAGL1,THBS1
GO: Molecular Function	GO:1901681	sulfur compound binding		9.286e-05	0.05153	0.004685	0.03231	9	260	GPX3,APLP2,THBS1,CYR61,CLEC3B,MMP7,NOV,SOD3,FGFBP1
GO: Molecular Function	GO:0042802	identical protein binding		0.0001896	0.1052	0.008769	0.06048	22	1359	CALCA,S100A16,ANXA6,L1CAM,RDX,APLP2,CLDN4,HMGCS1,CAV1,NECTIN3,BHLHE40,LDLR,S100A2,TGFB2,S100A4,S100A5,S100A10,THBS1,SLC16A1,HPGD,ALDOA,ADIPOR2
GO: Molecular Function	GO:0005198	structural molecule activity		0.0002984	0.1656	0.01274	0.08785	15	762	KRT7,KRT17,LAD1,LAMB3,LAMC1,CLDN4,CAV1,TUBB2A,KRT80,TINAGL1,AHNAK,UPK1B,CLTB,PLEC,NEXN
GO: Molecular Function	GO:0032050	clathrin heavy chain binding		0.001004	0.557	0.03979	0.2744	2	7	LDLR,CLTB
GO: Molecular Function	GO:0005114	type II transforming growth factor beta receptor binding		0.001332	0.7393	0.04677	0.3225	2	8	TGFB2,CD44
GO: Molecular Function	GO:0032403	protein complex binding		0.001348	0.7483	0.04677	0.3225	17	1071	CALCA,ANXA6,CAPG,L1CAM,SHC1,ITGA6,ESM1,LAMB3,CCND1,ITGA3,ITGB6,MFGE8,THBS1,CYR61,CD44,NEXN,NOV
GO: Biological Process	GO:0030198	extracellular matrix organization		1.53e-07	0.0004787	0.0001435	0.001238	14	354	CAPG,CAPN2,ITGA6,LAMB3,LAMC1,APLP2,ITGA3,ITGB6,TGFB2,THBS1,CYR61,TIMP1,CD44,MMP7
GO: Biological Process	GO:0043062	extracellular structure organization		1.584e-07	0.0004955	0.0001435	0.001238	14	355	CAPG,CAPN2,ITGA6,LAMB3,LAMC1,APLP2,ITGA3,ITGB6,TGFB2,THBS1,CYR61,TIMP1,CD44,MMP7
GO: Biological Process	GO:0009719	response to endogenous stimulus		1.712e-07	0.0005354	0.0001435	0.001238	32	1740	CALCA,KLF6,PDK4,CYP17A1,CAPN2,SHC1,GATM,RDX,CCND1,CLDN4,HMGCS1,CAV1,ITGA3,F3,PMEPA1,PTGS1,EDN1,TGFB2,HPCA,MFGE8,THBS1,GJB2,CYR61,TIMP1,HPGD,ANKRD1,CD44,CLEC3B,PLCD1,ADIPOR2,ALPL,FGFBP1
GO: Biological Process	GO:0034330	cell junction organization		2.215e-07	0.0006929	0.0001435	0.001238	12	258	ITGA6,LAMB3,RDX,LAMC1,CAV1,NECTIN3,TGFB2,PARD6B,S100A10,THBS1,GJB2,PLEC
GO: Biological Process	GO:0022617	extracellular matrix disassembly		2.293e-07	0.0007174	0.0001435	0.001238	8	92	CAPG,CAPN2,LAMB3,LAMC1,TGFB2,TIMP1,CD44,MMP7
GO: Biological Process	GO:1901700	response to oxygen-containing compound		3.677e-07	0.00115	0.000169	0.001457	30	1614	STX2,KLF6,PDK4,CYP17A1,CAPN2,S100A14,GPX3,SHC1,TNFRSF6B,GATM,CCND1,CLDN4,HMGCS1,CAV1,F3,LDLR,PTGS1,EDN1,TGFB2,HPCA,PIM3,THBS1,GJB2,PMVK,TIMP1,ANKRD1,PLCD1,HCK,SOD3,ALPL
GO: Biological Process	GO:0042060	wound healing		3.781e-07	0.001183	0.000169	0.001457	17	570	STX2,KLF6,CAV1,F3,EDN1,EHD2,TGFB2,THBS1,RCOR1,TC2N,CYR61,TIMP1,CSRP1,CD44,DCBLD2,ADIPOR2,NOV
GO: Biological Process	GO:0050900	leukocyte migration		4.367e-07	0.001366	0.0001707	0.001473	14	386	CALCA,L1CAM,S100A14,SHC1,ITGA6,CAV1,ITGA3,EDN1,TGFB2,THBS1,SLC16A1,CD44,HCK,NOV
GO: Biological Process	GO:0006066	alcohol metabolic process		8.465e-07	0.002648	0.0002942	0.002538	14	408	CYP17A1,RDH10,APLP2,HMGCS1,ACSS2,IDI1,LDLR,ITPKC,PMVK,LPCAT3,DHRS9,TM7SF2,PLCD1,PGP
GO: Biological Process	GO:0031581	hemidesmosome assembly		1.01e-06	0.003159	0.0003159	0.002725	4	12	ITGA6,LAMB3,LAMC1,PLEC
GO: Biological Process	GO:1901654	response to ketone		1.289e-06	0.004031	0.0003664	0.00316	10	201	KLF6,CCND1,CLDN4,CAV1,PTGS1,EDN1,TGFB2,HPCA,THBS1,GJB2
GO: Biological Process	GO:0008299	isoprenoid biosynthetic process		1.475e-06	0.004615	0.0003846	0.003317	5	29	RDH10,HMGCS1,IDI1,PMVK,DHRS9
GO: Biological Process	GO:0033993	response to lipid		1.719e-06	0.005377	0.0004095	0.003532	22	1023	PDK4,CYP17A1,S100A14,SHC1,TNFRSF6B,CCND1,CLDN4,HMGCS1,CAV1,F3,PMEPA1,LDLR,PTGS1,EDN1,TGFB2,MFGE8,THBS1,GJB2,PMVK,ANKRD1,HCK,ALPL
GO: Biological Process	GO:0045055	regulated exocytosis		1.833e-06	0.005733	0.0004095	0.003532	12	315	STX2,APLP2,TGFB2,THBS1,TC2N,TIMP1,DNAJC5,RAB15,CLEC3B,ALDOA,PCDH7,HCK
GO: Biological Process	GO:0009725	response to hormone		2.016e-06	0.006306	0.0004204	0.003626	22	1033	PDK4,CYP17A1,SHC1,GATM,RDX,CCND1,CLDN4,HMGCS1,CAV1,ITGA3,F3,PMEPA1,PTGS1,EDN1,TGFB2,MFGE8,THBS1,GJB2,TIMP1,PLCD1,ADIPOR2,ALPL
GO: Biological Process	GO:0016477	cell migration		2.317e-06	0.007246	0.0004529	0.003906	25	1300	SEMA4F,SEMA3C,RAB25,CALCA,L1CAM,S100A14,SHC1,ITGA6,RDX,LAMC1,CAV1,ITGA3,F3,EDN1,S100A2,TGFB2,PARD6B,THBS1,CYR61,TIMP1,SLC16A1,CD44,NEXN,HCK,NOV
GO: Biological Process	GO:0009611	response to wounding		2.623e-06	0.008204	0.0004826	0.004163	21	967	STX2,KLF6,CAV1,F3,LDLR,EDN1,EHD2,TGFB2,THBS1,RCOR1,TC2N,CYR61,TIMP1,IER3,CSRP1,CD44,MAPK13,DCBLD2,HCK,ADIPOR2,NOV
GO: Biological Process	GO:0040011	locomotion		5.118e-06	0.01601	0.0008893	0.007671	29	1735	SEMA4F,SEMA3C,RAB25,CALCA,L1CAM,S100A14,SHC1,ITGA6,RDX,LAMC1,CAV1,ITGA3,F3,LDLR,ITGB6,EDN1,S100A2,TGFB2,PARD6B,THBS1,CYR61,TIMP1,SLC16A1,CD44,ALCAM,NEXN,HCK,RCAN2,NOV
GO: Biological Process	GO:0016049	cell growth		7.438e-06	0.02327	0.001184	0.01021	15	562	SEMA4F,SEMA3C,KRT17,L1CAM,ESM1,CRABP2,EDN1,TGFB2,CYR61,CD44,ALCAM,DCBLD2,ADIPOR2,NOV,SFN
GO: Biological Process	GO:0048646	anatomical structure formation involved in morphogenesis		7.569e-06	0.02367	0.001184	0.01021	24	1299	PMP22,SEMA3C,TBC1D7,CAPN2,RDH10,SHC1,ETS2,ITGA6,ESM1,LAMB3,CAV1,ITGA3,F3,EDN1,EHD2,TGFB2,MFGE8,THBS1,CYR61,ANKRD1,CD44,PLCD1,ADIPOR2,NOV
GO: Biological Process	GO:0044706	multi-multicellular organism process		9.001e-06	0.02815	0.00121	0.01044	10	250	STX2,CALCA,CLDN4,ITGA3,EDN1,GJB2,TIMP1,HPGD,MMP7,ADIPOR2
GO: Biological Process	GO:0002576	platelet degranulation		9.062e-06	0.02835	0.00121	0.01044	7	107	APLP2,TGFB2,THBS1,TIMP1,CLEC3B,ALDOA,PCDH7
GO: Biological Process	GO:0044283	small molecule biosynthetic process		9.177e-06	0.0287	0.00121	0.01044	15	572	PDK4,RDH10,GATM,HMGCS1,ACSS2,IDI1,PTGS1,EDN1,FADS3,PMVK,DHRS9,TM7SF2,PLCD1,PGP,ALDOA
GO: Biological Process	GO:1901615	organic hydroxy compound metabolic process		9.369e-06	0.02931	0.00121	0.01044	15	573	CYP17A1,RDH10,APLP2,HMGCS1,ACSS2,IDI1,LDLR,TGFB2,ITPKC,PMVK,LPCAT3,DHRS9,TM7SF2,PLCD1,PGP
GO: Biological Process	GO:0046903	secretion		9.704e-06	0.03035	0.00121	0.01044	23	1228	STX2,APLP2,CCND1,CAV1,PTGS1,EDN1,ARL4D,TGFB2,PIM3,THBS1,TC2N,TIMP1,SLC16A1,ANKRD1,DNAJC5,RAB15,CLEC3B,PLCD1,MMP7,ALDOA,PCDH7,HCK,NOV
GO: Biological Process	GO:0034329	cell junction assembly		1.006e-05	0.03146	0.00121	0.01044	9	200	ITGA6,LAMB3,LAMC1,CAV1,PARD6B,S100A10,THBS1,GJB2,PLEC
GO: Biological Process	GO:0051674	localization of cell		1.202e-05	0.03759	0.001312	0.01132	25	1428	SEMA4F,SEMA3C,RAB25,CALCA,L1CAM,S100A14,SHC1,ITGA6,RDX,LAMC1,CAV1,ITGA3,F3,EDN1,S100A2,TGFB2,PARD6B,THBS1,CYR61,TIMP1,SLC16A1,CD44,NEXN,HCK,NOV
GO: Biological Process	GO:0048870	cell motility		1.202e-05	0.03759	0.001312	0.01132	25	1428	SEMA4F,SEMA3C,RAB25,CALCA,L1CAM,S100A14,SHC1,ITGA6,RDX,LAMC1,CAV1,ITGA3,F3,EDN1,S100A2,TGFB2,PARD6B,THBS1,CYR61,TIMP1,SLC16A1,CD44,NEXN,HCK,NOV
GO: Biological Process	GO:0001558	regulation of cell growth		1.217e-05	0.03806	0.001312	0.01132	13	445	SEMA4F,SEMA3C,KRT17,L1CAM,ESM1,CRABP2,TGFB2,CYR61,CD44,DCBLD2,ADIPOR2,NOV,SFN
GO: Biological Process	GO:0032101	regulation of response to external stimulus		1.92e-05	0.06005	0.001946	0.01678	20	1014	STX2,SEMA4F,SEMA3C,PDK4,S100A14,CAV1,F3,LDLR,EDN1,ITPKC,THBS1,TC2N,IER3,UCHL1,CD44,MAPK13,HCK,NOV,SEC14L1,FGFBP1
GO: Biological Process	GO:0007565	female pregnancy		1.928e-05	0.06032	0.001946	0.01678	9	217	STX2,CALCA,CLDN4,ITGA3,GJB2,TIMP1,HPGD,MMP7,ADIPOR2
GO: Biological Process	GO:0006629	lipid metabolic process		1.995e-05	0.06239	0.00195	0.01682	24	1377	PDK4,GDPD3,CYP17A1,RDH10,APLP2,HMGCS1,CAV1,ACSS2,IDI1,CRABP2,LDLR,PTGS1,EDN1,FADS3,PMVK,CYR61,SLC16A1,HPGD,LPCAT3,DHRS9,TM7SF2,PLCD1,PGP,ADIPOR2
GO: Biological Process	GO:0032570	response to progesterone		2.345e-05	0.07336	0.002223	0.01917	5	50	CLDN4,CAV1,TGFB2,THBS1,GJB2
GO: Biological Process	GO:0051592	response to calcium ion		2.634e-05	0.08241	0.002424	0.02091	7	126	S100A16,CCND1,CAV1,EDN1,THBS1,PEF1,PLCD1
GO: Biological Process	GO:0001667	ameboidal-type cell migration		2.8e-05	0.08757	0.002502	0.02158	11	347	SEMA4F,SEMA3C,RAB25,CALCA,ITGA3,EDN1,S100A2,TGFB2,THBS1,TIMP1,NOV
GO: Biological Process	GO:0014070	response to organic cyclic compound		2.951e-05	0.09231	0.002564	0.02212	20	1045	KLF6,CYP17A1,SHC1,CCND1,CLDN4,HMGCS1,CAV1,F3,PMEPA1,PTGS1,EDN1,TGFB2,HPCA,MFGE8,THBS1,GJB2,PMVK,SLC16A1,ANKRD1,ALPL
GO: Biological Process	GO:0071560	cellular response to transforming growth factor beta stimulus		3.05e-05	0.09541	0.002579	0.02224	9	230	CAV1,ITGA3,PMEPA1,EDN1,TGFB2,THBS1,HPGD,ANKRD1,CLEC3B
GO: Biological Process	GO:0071559	response to transforming growth factor beta		3.376e-05	0.1056	0.00274	0.02363	9	233	CAV1,ITGA3,PMEPA1,EDN1,TGFB2,THBS1,HPGD,ANKRD1,CLEC3B
GO: Biological Process	GO:0007044	cell-substrate junction assembly		3.416e-05	0.1069	0.00274	0.02363	6	89	ITGA6,LAMB3,LAMC1,S100A10,THBS1,PLEC
GO: Biological Process	GO:0007155	cell adhesion		3.836e-05	0.12	0.003	0.02588	25	1530	CALCA,L1CAM,SHC1,ITGA6,LAMB3,RDX,LAMC1,CLDN4,CAV1,NECTIN3,ITGA3,ITGB6,TINAGL1,TGFB2,S100A10,MFGE8,THBS1,CYR61,CD99,CSRP1,CD44,ALCAM,PCDH7,HCK,NOV
GO: Biological Process	GO:1900046	regulation of hemostasis		4.122e-05	0.1289	0.00307	0.02648	6	92	STX2,CAV1,F3,EDN1,THBS1,TC2N
GO: Biological Process	GO:0030193	regulation of blood coagulation		4.122e-05	0.1289	0.00307	0.02648	6	92	STX2,CAV1,F3,EDN1,THBS1,TC2N
GO: Biological Process	GO:0048545	response to steroid hormone		4.355e-05	0.1362	0.003102	0.02676	14	577	CYP17A1,SHC1,CCND1,CLDN4,CAV1,F3,PMEPA1,PTGS1,EDN1,TGFB2,MFGE8,THBS1,GJB2,ALPL
GO: Biological Process	GO:0022610	biological adhesion		4.363e-05	0.1365	0.003102	0.02676	25	1542	CALCA,L1CAM,SHC1,ITGA6,LAMB3,RDX,LAMC1,CLDN4,CAV1,NECTIN3,ITGA3,ITGB6,TINAGL1,TGFB2,S100A10,MFGE8,THBS1,CYR61,CD99,CSRP1,CD44,ALCAM,PCDH7,HCK,NOV
GO: Biological Process	GO:0006887	exocytosis		4.988e-05	0.156	0.003467	0.0299	12	438	STX2,APLP2,TGFB2,THBS1,TC2N,TIMP1,DNAJC5,RAB15,CLEC3B,ALDOA,PCDH7,HCK
GO: Biological Process	GO:0050818	regulation of coagulation		5.24e-05	0.1639	0.003551	0.03063	6	96	STX2,CAV1,F3,EDN1,THBS1,TC2N
GO: Biological Process	GO:0032940	secretion by cell		5.336e-05	0.1669	0.003551	0.03063	20	1090	STX2,APLP2,PTGS1,EDN1,ARL4D,TGFB2,PIM3,THBS1,TC2N,TIMP1,SLC16A1,ANKRD1,DNAJC5,RAB15,CLEC3B,PLCD1,ALDOA,PCDH7,HCK,NOV
GO: Biological Process	GO:0008610	lipid biosynthetic process		5.45e-05	0.1705	0.003552	0.03064	15	667	PDK4,CYP17A1,RDH10,HMGCS1,ACSS2,IDI1,LDLR,PTGS1,EDN1,FADS3,PMVK,CYR61,LPCAT3,DHRS9,TM7SF2
GO: Biological Process	GO:0042127	regulation of cell proliferation		5.676e-05	0.1775	0.003623	0.03125	26	1666	PMP22,RAB25,SHC1,TNFRSF6B,ESM1,LAMC1,CCND1,CAV1,F3,PTGS1,EDN1,CCND2,TGFB2,HIST1H2AC,MFGE8,THBS1,OVOL1,CYR61,TIMP1,CD44,PLCD1,MMP7,HCK,NOV,SFN,FGFBP1
GO: Biological Process	GO:0070848	response to growth factor		5.831e-05	0.1824	0.003648	0.03146	15	671	CALCA,TBC1D7,SHC1,CAV1,ITGA3,PMEPA1,EDN1,TGFB2,THBS1,CYR61,HPGD,ANKRD1,CD44,CLEC3B,FGFBP1
GO: Biological Process	GO:0001944	vasculature development		6.445e-05	0.2016	0.003953	0.0341	15	677	SEMA3C,CALCA,SHC1,ESM1,CAV1,F3,EDN1,TGFB2,MFGE8,THBS1,CYR61,HPGD,PLCD1,ADIPOR2,NOV
GO: Biological Process	GO:0016125	sterol metabolic process		7.052e-05	0.2206	0.004242	0.03659	7	147	CYP17A1,APLP2,HMGCS1,IDI1,LDLR,PMVK,TM7SF2
GO: Biological Process	GO:0034698	response to gonadotropin		7.466e-05	0.2335	0.004406	0.038	4	33	CYP17A1,HMGCS1,ITGA3,GJB2
GO: Biological Process	GO:0001525	angiogenesis		8.645e-05	0.2704	0.005008	0.04319	12	464	SHC1,ESM1,CAV1,F3,EDN1,TGFB2,MFGE8,THBS1,CYR61,PLCD1,ADIPOR2,NOV
GO: Biological Process	GO:0032787	monocarboxylic acid metabolic process		8.921e-05	0.279	0.005074	0.04376	14	617	PDK4,RDH10,CAV1,ACSS2,CRABP2,PTGS1,EDN1,FADS3,SLC16A1,IER3,HPGD,DHRS9,ALDOA,ADIPOR2
GO: Biological Process	GO:0090066	regulation of anatomical structure size		9.646e-05	0.3017	0.005388	0.04647	13	544	SEMA4F,SEMA3C,CALCA,CAPG,L1CAM,SHC1,RDX,CAV1,CRABP2,PTGS1,EDN1,SLC12A2,HCK
GO: Biological Process	GO:0007584	response to nutrient		9.945e-05	0.3111	0.005458	0.04708	8	209	GATM,CCND1,HMGCS1,CAV1,SLC16A1,PLEC,ADIPOR2,ALPL
GO: Biological Process	GO:1903034	regulation of response to wounding		0.0001016	0.3177	0.005478	0.04725	12	472	STX2,CAV1,F3,LDLR,EDN1,THBS1,TC2N,IER3,CD44,MAPK13,HCK,NOV
GO: Biological Process	GO:0048514	blood vessel morphogenesis		0.0001096	0.3427	0.005809	0.05011	13	551	SHC1,ESM1,CAV1,F3,EDN1,TGFB2,MFGE8,THBS1,CYR61,HPGD,PLCD1,ADIPOR2,NOV
GO: Biological Process	GO:0044255	cellular lipid metabolic process		0.0001196	0.3742	0.006236	0.05379	19	1064	PDK4,RDH10,HMGCS1,CAV1,ACSS2,IDI1,CRABP2,LDLR,PTGS1,EDN1,FADS3,PMVK,CYR61,HPGD,LPCAT3,DHRS9,PLCD1,PGP,ADIPOR2
GO: Biological Process	GO:0010035	response to inorganic substance		0.0001264	0.3955	0.006483	0.05592	13	559	S100A16,KLF6,SHC1,GATM,CCND1,HMGCS1,CAV1,F3,EDN1,THBS1,PEF1,PLCD1,SOD3
GO: Biological Process	GO:0043588	skin development		0.0001311	0.4099	0.006612	0.05703	9	278	KRT17,ITGA6,CLDN4,ITGA3,SCEL,PTGS1,TGFB2,OVOL1,SFN
GO: Biological Process	GO:1903524	positive regulation of blood circulation		0.0001363	0.4264	0.006724	0.058	6	114	CALCA,SHC1,CAV1,PTGS1,EDN1,TGFB2
GO: Biological Process	GO:0071363	cellular response to growth factor stimulus		0.0001376	0.4304	0.006724	0.058	14	643	CALCA,SHC1,CAV1,ITGA3,PMEPA1,EDN1,TGFB2,THBS1,CYR61,HPGD,ANKRD1,CD44,CLEC3B,FGFBP1
GO: Biological Process	GO:0001568	blood vessel development		0.0001564	0.4894	0.007529	0.06494	14	651	SEMA3C,SHC1,ESM1,CAV1,F3,EDN1,TGFB2,MFGE8,THBS1,CYR61,HPGD,PLCD1,ADIPOR2,NOV
GO: Biological Process	GO:0071495	cellular response to endogenous stimulus		0.0001628	0.5091	0.007542	0.06505	21	1278	CALCA,KLF6,PDK4,CYP17A1,CAPN2,SHC1,RDX,HMGCS1,CAV1,ITGA3,PMEPA1,EDN1,TGFB2,THBS1,CYR61,HPGD,ANKRD1,CD44,CLEC3B,ADIPOR2,FGFBP1
GO: Biological Process	GO:0006928	movement of cell or subcellular component		0.0001653	0.5169	0.007542	0.06505	27	1882	SEMA4F,SEMA3C,RAB25,CALCA,L1CAM,S100A14,SHC1,ITGA6,RDX,LAMC1,CAV1,ITGA3,F3,EDN1,S100A2,TGFB2,PARD6B,THBS1,CYR61,TIMP1,SLC16A1,UCHL1,CD44,ALCAM,NEXN,HCK,NOV
GO: Biological Process	GO:0040007	growth		0.0001654	0.5175	0.007542	0.06505	19	1091	SEMA4F,SEMA3C,KRT17,L1CAM,RDH10,SHC1,ESM1,CRABP2,EDN1,TGFB2,THBS1,SLC12A2,CYR61,CD44,ALCAM,DCBLD2,ADIPOR2,NOV,SFN
GO: Biological Process	GO:0051482	positive regulation of cytosolic calcium ion concentration involved in phospholipase C-activating G-protein coupled signaling pathway		0.0001664	0.5204	0.007542	0.06505	3	16	CALCA,EDN1,PLCD1
GO: Biological Process	GO:0030334	regulation of cell migration		0.0001774	0.5548	0.007926	0.06837	15	742	SEMA4F,SEMA3C,RAB25,S100A14,RDX,ITGA3,F3,EDN1,TGFB2,PARD6B,THBS1,CYR61,TIMP1,NEXN,NOV
GO: Biological Process	GO:0045216	cell-cell junction organization		0.0001922	0.6011	0.008466	0.07302	8	230	RDX,CAV1,NECTIN3,TGFB2,PARD6B,S100A10,THBS1,GJB2
GO: Biological Process	GO:0060429	epithelium development		0.0001973	0.6171	0.008571	0.07393	21	1296	STX2,SEMA3C,RAB25,KRT17,RDH10,LAMB3,RDX,CCND1,CAV1,SCEL,CRABP2,PTGS1,EDN1,TGFB2,OVOL1,SLC12A2,CYR61,UPK1B,DHRS9,CD44,SFN
GO: Biological Process	GO:0022414	reproductive process		0.0002187	0.684	0.009298	0.0802	23	1503	STX2,CALCA,CYP17A1,RDH10,APLP2,CCND1,CLDN4,HMGCS1,NECTIN3,ITGA3,EDN1,TGFB2,MFGE8,GJB2,OVOL1,CYR61,TIMP1,HPGD,CD44,PLCD1,MMP7,ADIPOR2,ALPL
GO: Biological Process	GO:0010631	epithelial cell migration		0.0002224	0.6957	0.009298	0.0802	8	235	RAB25,CALCA,ITGA3,EDN1,S100A2,TGFB2,THBS1,NOV
GO: Biological Process	GO:0000003	reproduction		0.0002229	0.6974	0.009298	0.0802	23	1505	STX2,CALCA,CYP17A1,RDH10,APLP2,CCND1,CLDN4,HMGCS1,NECTIN3,ITGA3,EDN1,TGFB2,MFGE8,GJB2,OVOL1,CYR61,TIMP1,HPGD,CD44,PLCD1,MMP7,ADIPOR2,ALPL
GO: Biological Process	GO:0006979	response to oxidative stress		0.0002261	0.7073	0.009306	0.08027	11	439	STX2,KLF6,GPX3,SHC1,F3,PTGS1,EDN1,THBS1,GJB2,RCAN2,SOD3
GO: Biological Process	GO:0090132	epithelium migration		0.0002424	0.7581	0.009749	0.08409	8	238	RAB25,CALCA,ITGA3,EDN1,S100A2,TGFB2,THBS1,NOV
GO: Biological Process	GO:0016192	vesicle-mediated transport		0.0002431	0.7604	0.009749	0.08409	23	1514	STX2,RAB25,CALCA,RDX,APLP2,CAV1,LDLR,EHD2,TINAGL1,TGFB2,S100A10,MFGE8,THBS1,TC2N,TIMP1,SBSPON,CLTB,DNAJC5,RAB15,CLEC3B,ALDOA,PCDH7,HCK
GO: Biological Process	GO:0030335	positive regulation of cell migration		0.000254	0.7945	0.01006	0.08675	11	445	SEMA4F,SEMA3C,RAB25,S100A14,RDX,ITGA3,F3,EDN1,TGFB2,THBS1,CYR61
GO: Biological Process	GO:0051270	regulation of cellular component movement		0.0002737	0.8561	0.0107	0.0923	16	860	SEMA4F,SEMA3C,RAB25,S100A14,RDX,CAV1,ITGA3,F3,EDN1,TGFB2,PARD6B,THBS1,CYR61,TIMP1,NEXN,NOV
GO: Biological Process	GO:0090130	tissue migration		0.0002867	0.8967	0.01107	0.09549	8	244	RAB25,CALCA,ITGA3,EDN1,S100A2,TGFB2,THBS1,NOV
GO: Biological Process	GO:0040012	regulation of locomotion		0.0002957	0.925	0.01128	0.0973	16	866	SEMA4F,SEMA3C,RAB25,S100A14,RDX,CAV1,ITGA3,F3,EDN1,TGFB2,PARD6B,THBS1,CYR61,TIMP1,NEXN,NOV
GO: Biological Process	GO:2000147	positive regulation of cell motility		0.0003246	1	0.01191	0.1028	11	458	SEMA4F,SEMA3C,RAB25,S100A14,RDX,ITGA3,F3,EDN1,TGFB2,THBS1,CYR61
GO: Biological Process	GO:0006720	isoprenoid metabolic process		0.0003282	1	0.01191	0.1028	6	134	RDH10,HMGCS1,IDI1,CRABP2,PMVK,DHRS9
GO: Biological Process	GO:0008203	cholesterol metabolic process		0.0003282	1	0.01191	0.1028	6	134	APLP2,HMGCS1,IDI1,LDLR,PMVK,TM7SF2
GO: Biological Process	GO:0072359	circulatory system development		0.0003313	1	0.01191	0.1028	18	1058	SEMA3C,CALCA,SHC1,ESM1,CAV1,ITGA3,F3,EDN1,TGFB2,MFGE8,THBS1,CYR61,HPGD,ANKRD1,PLCD1,NEXN,ADIPOR2,NOV
GO: Biological Process	GO:0072358	cardiovascular system development		0.0003313	1	0.01191	0.1028	18	1058	SEMA3C,CALCA,SHC1,ESM1,CAV1,ITGA3,F3,EDN1,TGFB2,MFGE8,THBS1,CYR61,HPGD,ANKRD1,PLCD1,NEXN,ADIPOR2,NOV
GO: Biological Process	GO:0050878	regulation of body fluid levels		0.0003393	1	0.01206	0.104	12	538	STX2,CCND1,CLDN4,CAV1,F3,EDN1,EHD2,THBS1,RCOR1,TC2N,CSRP1,SFN
GO: Biological Process	GO:0061041	regulation of wound healing		0.0003553	1	0.0124	0.107	6	136	STX2,CAV1,F3,EDN1,THBS1,TC2N
GO: Biological Process	GO:0009991	response to extracellular stimulus		0.0003568	1	0.0124	0.107	13	622	PDK4,CYP17A1,GATM,ITGA6,CCND1,HMGCS1,CAV1,SLC16A1,UCHL1,PLEC,MMP7,ADIPOR2,ALPL
GO: Biological Process	GO:2000145	regulation of cell motility		0.000361	1	0.01241	0.107	15	793	SEMA4F,SEMA3C,RAB25,S100A14,RDX,ITGA3,F3,EDN1,TGFB2,PARD6B,THBS1,CYR61,TIMP1,NEXN,NOV
GO: Biological Process	GO:0050673	epithelial cell proliferation		0.0003735	1	0.0127	0.1095	10	391	CALCA,LAMC1,CCND1,CAV1,F3,CCND2,TGFB2,THBS1,NOV,SFN
GO: Biological Process	GO:1902652	secondary alcohol metabolic process		0.0003992	1	0.01343	0.1158	6	139	APLP2,HMGCS1,IDI1,LDLR,PMVK,TM7SF2
GO: Biological Process	GO:0051272	positive regulation of cellular component movement		0.0004038	1	0.01344	0.1159	11	470	SEMA4F,SEMA3C,RAB25,S100A14,RDX,ITGA3,F3,EDN1,TGFB2,THBS1,CYR61
GO: Biological Process	GO:0006695	cholesterol biosynthetic process		0.0004144	1	0.0135	0.1165	4	51	HMGCS1,IDI1,PMVK,TM7SF2
GO: Biological Process	GO:1902653	secondary alcohol biosynthetic process		0.0004144	1	0.0135	0.1165	4	51	HMGCS1,IDI1,PMVK,TM7SF2
GO: Biological Process	GO:0051216	cartilage development		0.0004283	1	0.01381	0.1191	7	197	EDN1,TGFB2,THBS1,CYR61,TIMP1,CD44,NOV
GO: Biological Process	GO:0040008	regulation of growth		0.0004356	1	0.0139	0.1199	14	720	SEMA4F,SEMA3C,KRT17,L1CAM,SHC1,ESM1,CRABP2,TGFB2,CYR61,CD44,DCBLD2,ADIPOR2,NOV,SFN
GO: Biological Process	GO:0033627	cell adhesion mediated by integrin		0.0004466	1	0.014	0.1207	4	52	L1CAM,ITGA6,TGFB2,NOV
GO: Biological Process	GO:0050920	regulation of chemotaxis		0.000455	1	0.014	0.1207	7	199	SEMA4F,SEMA3C,S100A14,F3,EDN1,THBS1,NOV
GO: Biological Process	GO:0008361	regulation of cell size		0.000455	1	0.014	0.1207	7	199	SEMA4F,SEMA3C,L1CAM,RDX,CRABP2,EDN1,SLC12A2
GO: Biological Process	GO:0040017	positive regulation of locomotion		0.0004571	1	0.014	0.1207	11	477	SEMA4F,SEMA3C,RAB25,S100A14,RDX,ITGA3,F3,EDN1,TGFB2,THBS1,CYR61
GO: Biological Process	GO:0072593	reactive oxygen species metabolic process		0.0004609	1	0.014	0.1207	8	262	PDK4,GPX3,CAV1,EDN1,THBS1,CYR61,IER3,SOD3
GO: Biological Process	GO:0042493	response to drug		0.0004901	1	0.01474	0.1271	11	481	SEMA3C,CYP17A1,CCND1,HMGCS1,CAV1,ITGA3,EDN1,TGFB2,THBS1,ANKRD1,MMP7
GO: Biological Process	GO:0007229	integrin-mediated signaling pathway		0.0005012	1	0.01493	0.1288	5	95	ITGA6,ITGA3,ITGB6,TIMP1,HCK
GO: Biological Process	GO:0050922	negative regulation of chemotaxis		0.0005537	1	0.01634	0.1409	4	55	SEMA4F,SEMA3C,THBS1,NOV
GO: Biological Process	GO:0016126	sterol biosynthetic process		0.0005932	1	0.01734	0.1496	4	56	HMGCS1,IDI1,PMVK,TM7SF2
GO: Biological Process	GO:0006935	chemotaxis		0.0006132	1	0.01776	0.1532	12	575	SEMA4F,SEMA3C,CALCA,L1CAM,S100A14,F3,EDN1,TGFB2,THBS1,CYR61,ALCAM,NOV
GO: Biological Process	GO:0042330	taxis		0.0006322	1	0.01814	0.1565	12	577	SEMA4F,SEMA3C,CALCA,L1CAM,S100A14,F3,EDN1,TGFB2,THBS1,CYR61,ALCAM,NOV
GO: Biological Process	GO:0042573	retinoic acid metabolic process		0.0006531	1	0.01857	0.1602	3	25	RDH10,CRABP2,DHRS9
GO: Biological Process	GO:0030030	cell projection organization		0.0006855	1	0.01932	0.1666	21	1423	PMP22,STX2,SEMA4F,SEMA3C,RAB25,CAPG,TBC1D7,L1CAM,SHC1,ITGA6,RDX,LAMC1,CAV1,ITGA3,CRABP2,TGFB2,PARD6B,UCHL1,ANKRD1,CD44,ALCAM
GO: Biological Process	GO:0071709	membrane assembly		0.0007346	1	0.02049	0.1767	3	26	STX2,CAV1,S100A10
GO: Biological Process	GO:0072330	monocarboxylic acid biosynthetic process		0.0007401	1	0.02049	0.1767	7	216	PDK4,RDH10,ACSS2,PTGS1,EDN1,FADS3,DHRS9
GO: Biological Process	GO:0031667	response to nutrient levels		0.0007911	1	0.02171	0.1872	12	592	PDK4,CYP17A1,GATM,CCND1,HMGCS1,CAV1,SLC16A1,UCHL1,PLEC,MMP7,ADIPOR2,ALPL
GO: Biological Process	GO:0046165	alcohol biosynthetic process		0.0008114	1	0.02207	0.1904	6	159	HMGCS1,IDI1,PMVK,TM7SF2,PLCD1,PGP
GO: Biological Process	GO:0007398	ectoderm development		0.0008222	1	0.02217	0.1912	3	27	STX2,ETS2,ITGA6
GO: Biological Process	GO:0090092	regulation of transmembrane receptor protein serine/threonine kinase signaling pathway		0.0008691	1	0.02323	0.2004	7	222	CAV1,ITGA3,PMEPA1,TGFB2,THBS1,CYR61,NOV
GO: Biological Process	GO:0007596	blood coagulation		0.0009162	1	0.02429	0.2095	9	363	STX2,CAV1,F3,EDN1,EHD2,THBS1,RCOR1,TC2N,CSRP1
GO: Biological Process	GO:0010038	response to metal ion		0.000934	1	0.02455	0.2118	9	364	S100A16,GATM,CCND1,CAV1,EDN1,THBS1,PEF1,PLCD1,SOD3
GO: Biological Process	GO:0010634	positive regulation of epithelial cell migration		0.0009756	1	0.02543	0.2194	5	110	RAB25,ITGA3,EDN1,TGFB2,THBS1
GO: Biological Process	GO:0050817	coagulation		0.001008	1	0.02584	0.2229	9	368	STX2,CAV1,F3,EDN1,EHD2,THBS1,RCOR1,TC2N,CSRP1
GO: Biological Process	GO:0007599	hemostasis		0.001008	1	0.02584	0.2229	9	368	STX2,CAV1,F3,EDN1,EHD2,THBS1,RCOR1,TC2N,CSRP1
GO: Biological Process	GO:0010811	positive regulation of cell-substrate adhesion		0.001016	1	0.02584	0.2229	5	111	ITGA6,ITGA3,S100A10,THBS1,CYR61
GO: Biological Process	GO:0001501	skeletal system development		0.001085	1	0.02737	0.2361	11	530	RDH10,ETS2,EDN1,TGFB2,THBS1,CYR61,TIMP1,CD44,CLEC3B,NOV,ALPL
GO: Biological Process	GO:0032535	regulation of cellular component size		0.001193	1	0.02946	0.2541	9	377	SEMA4F,SEMA3C,CAPG,L1CAM,RDX,CRABP2,EDN1,SLC12A2,HCK
GO: Biological Process	GO:0043207	response to external biotic stimulus		0.001196	1	0.02946	0.2541	16	986	CALCA,PDK4,CYP17A1,S100A14,TNFRSF6B,CAV1,F3,EDN1,ITPKC,IER3,ANKRD1,MMP7,HCK,ALPL,SEC14L1,FGFBP1
GO: Biological Process	GO:0051707	response to other organism		0.001196	1	0.02946	0.2541	16	986	CALCA,PDK4,CYP17A1,S100A14,TNFRSF6B,CAV1,F3,EDN1,ITPKC,IER3,ANKRD1,MMP7,HCK,ALPL,SEC14L1,FGFBP1
GO: Biological Process	GO:0009612	response to mechanical stimulus		0.001239	1	0.03029	0.2612	7	236	CAV1,F3,EDN1,THBS1,SLC12A2,ANKRD1,MMP7
GO: Biological Process	GO:0097529	myeloid leukocyte migration		0.001293	1	0.03135	0.2704	6	174	CALCA,S100A14,EDN1,TGFB2,THBS1,NOV
GO: Biological Process	GO:0006940	regulation of smooth muscle contraction		0.001303	1	0.03136	0.2705	4	69	CALCA,CAV1,PTGS1,EDN1
GO: Biological Process	GO:0007568	aging		0.001315	1	0.03141	0.2709	8	308	CALCA,SHC1,CAV1,F3,PTGS1,EDN1,TIMP1,MMP7
GO: Biological Process	GO:0045684	positive regulation of epidermis development		0.00136	1	0.03198	0.2759	3	32	KRT17,TGFB2,SFN
GO: Biological Process	GO:0044091	membrane biogenesis		0.00136	1	0.03198	0.2759	3	32	STX2,CAV1,S100A10
GO: Biological Process	GO:0043066	negative regulation of apoptotic process		0.001391	1	0.03199	0.2759	15	905	PDK4,TNFRSF6B,ITGA6,CAV1,EDN1,TGFB2,PIM3,THBS1,CYR61,TIMP1,IER3,CD44,DNAJC5,HCK,SFN
GO: Biological Process	GO:1901617	organic hydroxy compound biosynthetic process		0.001398	1	0.03199	0.2759	7	241	HMGCS1,IDI1,TGFB2,PMVK,TM7SF2,PLCD1,PGP
GO: Biological Process	GO:0060548	negative regulation of cell death		0.001399	1	0.03199	0.2759	16	1001	PDK4,TNFRSF6B,ITGA6,CAV1,EDN1,TGFB2,PIM3,THBS1,CYR61,TIMP1,IER3,CD44,DNAJC5,HCK,NOV,SFN
GO: Biological Process	GO:0051384	response to glucocorticoid		0.001411	1	0.03199	0.2759	6	177	SHC1,CCND1,CAV1,PTGS1,EDN1,ALPL
GO: Biological Process	GO:0001666	response to hypoxia		0.001427	1	0.03199	0.2759	8	312	CAPN2,SHC1,CAV1,EDN1,TGFB2,THBS1,ANKRD1,SOD3
GO: Biological Process	GO:0019752	carboxylic acid metabolic process		0.001428	1	0.03199	0.2759	16	1003	PDK4,CYP17A1,RDH10,GATM,CAV1,ACSS2,CRABP2,PTGS1,EDN1,FADS3,SLC16A1,IER3,HPGD,DHRS9,ALDOA,ADIPOR2
GO: Biological Process	GO:0060560	developmental growth involved in morphogenesis		0.001432	1	0.03199	0.2759	7	242	SEMA4F,SEMA3C,L1CAM,RDH10,CRABP2,SLC12A2,ALCAM
GO: Biological Process	GO:0008202	steroid metabolic process		0.001486	1	0.03297	0.2844	8	314	CYP17A1,APLP2,HMGCS1,IDI1,LDLR,PMVK,DHRS9,TM7SF2
GO: Biological Process	GO:0016053	organic acid biosynthetic process		0.001516	1	0.03316	0.2861	8	315	PDK4,RDH10,GATM,ACSS2,PTGS1,EDN1,FADS3,DHRS9
GO: Biological Process	GO:0046394	carboxylic acid biosynthetic process		0.001516	1	0.03316	0.2861	8	315	PDK4,RDH10,GATM,ACSS2,PTGS1,EDN1,FADS3,DHRS9
GO: Biological Process	GO:0032102	negative regulation of response to external stimulus		0.001578	1	0.03427	0.2956	8	317	SEMA4F,SEMA3C,EDN1,THBS1,IER3,CD44,NOV,SEC14L1
GO: Biological Process	GO:0043069	negative regulation of programmed cell death		0.001617	1	0.03432	0.2961	15	919	PDK4,TNFRSF6B,ITGA6,CAV1,EDN1,TGFB2,PIM3,THBS1,CYR61,TIMP1,IER3,CD44,DNAJC5,HCK,SFN
GO: Biological Process	GO:0006693	prostaglandin metabolic process		0.001624	1	0.03432	0.2961	3	34	PTGS1,EDN1,HPGD
GO: Biological Process	GO:0006692	prostanoid metabolic process		0.001624	1	0.03432	0.2961	3	34	PTGS1,EDN1,HPGD
GO: Biological Process	GO:0007167	enzyme linked receptor protein signaling pathway		0.001629	1	0.03432	0.2961	16	1016	PDK4,SHC1,ESM1,APLP2,CAV1,ITGA3,F3,PMEPA1,TGFB2,THBS1,CYR61,HPGD,MAPK13,HCK,NOV,FGFBP1
GO: Biological Process	GO:0010668	ectodermal cell differentiation		0.001635	1	0.03432	0.2961	2	9	ETS2,ITGA6
GO: Biological Process	GO:0009628	response to abiotic stimulus		0.001655	1	0.03452	0.2978	18	1216	CALCA,CYP17A1,CAPN2,SHC1,CCND1,HMGCS1,CAV1,F3,BHLHE40,EDN1,TGFB2,HPCA,THBS1,SLC12A2,ANKRD1,MMP7,MAPK13,SOD3
GO: Biological Process	GO:0008284	positive regulation of cell proliferation		0.001705	1	0.03513	0.303	15	924	RAB25,SHC1,ESM1,LAMC1,CCND1,CAV1,F3,EDN1,CCND2,TGFB2,MFGE8,CYR61,TIMP1,HCK,FGFBP1
GO: Biological Process	GO:0036293	response to decreased oxygen levels		0.001707	1	0.03513	0.303	8	321	CAPN2,SHC1,CAV1,EDN1,TGFB2,THBS1,ANKRD1,SOD3
GO: Biological Process	GO:0007179	transforming growth factor beta receptor signaling pathway		0.001718	1	0.03513	0.303	6	184	CAV1,ITGA3,PMEPA1,TGFB2,THBS1,HPGD
GO: Biological Process	GO:0097305	response to alcohol		0.001732	1	0.03513	0.303	9	398	KLF6,CCND1,HMGCS1,F3,PTGS1,EDN1,GJB2,PMVK,ALPL
GO: Biological Process	GO:0031589	cell-substrate adhesion		0.001741	1	0.03513	0.303	8	322	ITGA6,LAMC1,ITGA3,ITGB6,S100A10,THBS1,CYR61,CD44
GO: Biological Process	GO:0006084	acetyl-CoA metabolic process		0.001768	1	0.03529	0.3044	3	35	PDK4,ACSS2,PMVK
GO: Biological Process	GO:0050678	regulation of epithelial cell proliferation		0.001775	1	0.03529	0.3044	8	323	LAMC1,CCND1,CAV1,F3,CCND2,TGFB2,THBS1,SFN
GO: Biological Process	GO:0032989	cellular component morphogenesis		0.001782	1	0.03529	0.3044	20	1430	PMP22,SEMA4F,SEMA3C,RAB25,TBC1D7,L1CAM,RDX,LAMC1,PALMD,CRABP2,EDN1,TGFB2,S100A4,PARD6B,S100A10,UCHL1,ANKRD1,ALCAM,ALDOA,HCK
GO: Biological Process	GO:0000302	response to reactive oxygen species		0.001803	1	0.03533	0.3047	7	252	KLF6,GPX3,SHC1,F3,EDN1,THBS1,SOD3
GO: Biological Process	GO:0014031	mesenchymal cell development		0.001815	1	0.03533	0.3047	6	186	SEMA4F,SEMA3C,RDH10,EDN1,TGFB2,S100A4
GO: Biological Process	GO:0009607	response to biotic stimulus		0.001818	1	0.03533	0.3047	16	1027	CALCA,PDK4,CYP17A1,S100A14,TNFRSF6B,CAV1,F3,EDN1,ITPKC,IER3,ANKRD1,MMP7,HCK,ALPL,SEC14L1,FGFBP1
GO: Biological Process	GO:0014032	neural crest cell development		0.001864	1	0.036	0.3105	4	76	SEMA4F,SEMA3C,RDH10,EDN1
GO: Biological Process	GO:0051385	response to mineralocorticoid		0.001919	1	0.03682	0.3176	3	36	CCND1,PTGS1,EDN1
GO: Biological Process	GO:0031960	response to corticosteroid		0.00202	1	0.03779	0.326	6	190	SHC1,CCND1,CAV1,PTGS1,EDN1,ALPL
GO: Biological Process	GO:0030308	negative regulation of cell growth		0.00202	1	0.03779	0.326	6	190	SEMA4F,SEMA3C,TGFB2,DCBLD2,ADIPOR2,NOV
GO: Biological Process	GO:0051798	positive regulation of hair follicle development		0.002035	1	0.03779	0.326	2	10	KRT17,TGFB2
GO: Biological Process	GO:0002138	retinoic acid biosynthetic process		0.002035	1	0.03779	0.326	2	10	RDH10,DHRS9
GO: Biological Process	GO:0001765	membrane raft assembly		0.002035	1	0.03779	0.326	2	10	CAV1,S100A10
GO: Biological Process	GO:0030855	epithelial cell differentiation		0.002042	1	0.03779	0.326	12	662	STX2,RAB25,KRT17,RDX,CCND1,CAV1,SCEL,PTGS1,TGFB2,UPK1B,DHRS9,SFN
GO: Biological Process	GO:0022411	cellular component disassembly		0.002067	1	0.03804	0.3281	12	663	CAPG,CAPN2,LAMB3,RDX,LAMC1,CAV1,TGFB2,ITPKC,TIMP1,CD44,MMP7,FGFBP1
GO: Biological Process	GO:0048864	stem cell development		0.002129	1	0.03895	0.336	6	192	SEMA4F,SEMA3C,RDH10,EDN1,TGFB2,S100A4
GO: Biological Process	GO:0044702	single organism reproductive process		0.002292	1	0.04168	0.3595	19	1356	STX2,CALCA,CYP17A1,RDH10,CCND1,HMGCS1,NECTIN3,ITGA3,EDN1,TGFB2,MFGE8,GJB2,OVOL1,CYR61,TIMP1,HPGD,CD44,PLCD1,MMP7
GO: Biological Process	GO:0060485	mesenchyme development		0.002343	1	0.04209	0.363	7	264	SEMA4F,SEMA3C,RDH10,EDN1,TGFB2,S100A4,THBS1
GO: Biological Process	GO:0070482	response to oxygen levels		0.002353	1	0.04209	0.363	8	338	CAPN2,SHC1,CAV1,EDN1,TGFB2,THBS1,ANKRD1,SOD3
GO: Biological Process	GO:0019229	regulation of vasoconstriction		0.002355	1	0.04209	0.363	4	81	SHC1,CAV1,PTGS1,EDN1
GO: Biological Process	GO:0019233	sensory perception of pain		0.002412	1	0.04278	0.369	5	135	CALCA,PTGS1,EDN1,UCHL1,NOV
GO: Biological Process	GO:0008544	epidermis development		0.00244	1	0.04278	0.369	8	340	KRT17,LAMB3,SCEL,CRABP2,PTGS1,TGFB2,OVOL1,SFN
GO: Biological Process	GO:0061448	connective tissue development		0.002444	1	0.04278	0.369	7	266	EDN1,TGFB2,THBS1,CYR61,TIMP1,CD44,NOV
GO: Biological Process	GO:0016102	diterpenoid biosynthetic process		0.002476	1	0.04278	0.369	2	11	RDH10,DHRS9
GO: Biological Process	GO:0010755	regulation of plasminogen activation		0.002476	1	0.04278	0.369	2	11	THBS1,CLEC3B
GO: Biological Process	GO:0042635	positive regulation of hair cycle		0.002476	1	0.04278	0.369	2	11	KRT17,TGFB2
GO: Biological Process	GO:0009617	response to bacterium		0.002525	1	0.04302	0.371	11	590	CALCA,CYP17A1,S100A14,TNFRSF6B,CAV1,F3,EDN1,ANKRD1,MMP7,HCK,ALPL
GO: Biological Process	GO:0032496	response to lipopolysaccharide		0.002529	1	0.04302	0.371	8	342	CYP17A1,S100A14,TNFRSF6B,F3,EDN1,ANKRD1,HCK,ALPL
GO: Biological Process	GO:0010243	response to organonitrogen compound		0.002531	1	0.04302	0.371	14	866	KLF6,PDK4,CYP17A1,CAPN2,SHC1,GATM,CCND1,HMGCS1,CAV1,PTGS1,EDN1,HPCA,TIMP1,PLCD1
GO: Biological Process	GO:0051129	negative regulation of cellular component organization		0.002546	1	0.04302	0.371	12	680	PMP22,SEMA4F,SEMA3C,CAPG,TBC1D7,RDX,CAV1,ITGA3,PMEPA1,TGFB2,THBS1,IER3
GO: Biological Process	GO:0030036	actin cytoskeleton organization		0.002558	1	0.04302	0.371	11	591	CAPG,SHC1,RDX,EDN1,EHD2,TGFB2,S100A10,ANKRD1,CSRP1,ALDOA,HCK
GO: Biological Process	GO:0007178	transmembrane receptor protein serine/threonine kinase signaling pathway		0.002575	1	0.04307	0.3715	8	343	CAV1,ITGA3,PMEPA1,TGFB2,THBS1,CYR61,HPGD,NOV
GO: Biological Process	GO:0048762	mesenchymal cell differentiation		0.002611	1	0.04321	0.3727	6	200	SEMA4F,SEMA3C,RDH10,EDN1,TGFB2,S100A4
GO: Biological Process	GO:0030595	leukocyte chemotaxis		0.002611	1	0.04321	0.3727	6	200	CALCA,S100A14,EDN1,TGFB2,THBS1,NOV
GO: Biological Process	GO:0030216	keratinocyte differentiation		0.002653	1	0.04368	0.3768	5	138	KRT17,SCEL,PTGS1,TGFB2,SFN
GO: Biological Process	GO:0014033	neural crest cell differentiation		0.002688	1	0.0438	0.3778	4	84	SEMA4F,SEMA3C,RDH10,EDN1
GO: Biological Process	GO:0045785	positive regulation of cell adhesion		0.002696	1	0.0438	0.3778	9	425	L1CAM,ITGA6,CAV1,ITGA3,TGFB2,S100A10,THBS1,CYR61,CD44
GO: Biological Process	GO:0030029	actin filament-based process		0.002702	1	0.0438	0.3778	12	685	CAPG,SHC1,RDX,CAV1,EDN1,EHD2,TGFB2,S100A10,ANKRD1,CSRP1,ALDOA,HCK
GO: Biological Process	GO:0016264	gap junction assembly		0.002957	1	0.04768	0.4113	2	12	CAV1,GJB2
GO: Biological Process	GO:0007160	cell-matrix adhesion		0.003022	1	0.0483	0.4166	6	206	ITGA6,ITGA3,ITGB6,S100A10,THBS1,CD44
GO: Biological Process	GO:1901698	response to nitrogen compound		0.003026	1	0.0483	0.4166	15	981	KLF6,PDK4,CYP17A1,CAPN2,SHC1,GATM,CCND1,HMGCS1,CAV1,PTGS1,EDN1,HPCA,THBS1,TIMP1,PLCD1
GO: Cellular Component	GO:0031012	extracellular matrix		2.221e-09	6.951e-07	6.951e-07	4.396e-06	18	444	LAD1,ITGA6,LAMB3,LAMC1,CRISP3,F3,TINAGL1,TGFB2,MFGE8,THBS1,CYR61,TIMP1,SBSPON,CLEC3B,MMP7,NOV,SOD3,ALPL
GO: Cellular Component	GO:0070161	anchoring junction		9.142e-08	2.862e-05	1.009e-05	6.384e-05	17	503	ANXA6,CAPN2,L1CAM,ITGA6,RDX,CAV1,NECTIN3,ITGA3,KRT80,CD99,AHNAK,CSRP1,CD44,ALCAM,PLEC,NEXN,HCK
GO: Cellular Component	GO:0005925	focal adhesion		1.166e-07	3.649e-05	1.009e-05	6.384e-05	15	393	ANXA6,CAPN2,L1CAM,ITGA6,RDX,CAV1,ITGA3,CD99,AHNAK,CSRP1,CD44,ALCAM,PLEC,NEXN,HCK
GO: Cellular Component	GO:0005924	cell-substrate adherens junction		1.373e-07	4.296e-05	1.009e-05	6.384e-05	15	398	ANXA6,CAPN2,L1CAM,ITGA6,RDX,CAV1,ITGA3,CD99,AHNAK,CSRP1,CD44,ALCAM,PLEC,NEXN,HCK
GO: Cellular Component	GO:0030055	cell-substrate junction		1.612e-07	5.047e-05	1.009e-05	6.384e-05	15	403	ANXA6,CAPN2,L1CAM,ITGA6,RDX,CAV1,ITGA3,CD99,AHNAK,CSRP1,CD44,ALCAM,PLEC,NEXN,HCK
GO: Cellular Component	GO:0005912	adherens junction		3.028e-07	9.476e-05	1.579e-05	9.99e-05	16	484	ANXA6,CAPN2,L1CAM,ITGA6,RDX,CAV1,NECTIN3,ITGA3,CD99,AHNAK,CSRP1,CD44,ALCAM,PLEC,NEXN,HCK
GO: Cellular Component	GO:0098589	membrane region		6.673e-07	0.0002089	2.984e-05	0.0001887	26	1267	STX2,SEMA4F,RAB25,ANXA6,CAPN2,L1CAM,ITGA6,RDX,CLDN4,CAV1,NECTIN3,ITGA3,LDLR,EHD2,HPCA,S100A10,SLC12A2,HPGD,AHNAK,UPK1B,CLTB,CD44,CAVIN1,PLCD1,PLEC,HCK
GO: Cellular Component	GO:0030054	cell junction		8.634e-07	0.0002702	3.378e-05	0.0002137	25	1200	PMP22,STX2,ANXA6,CAPN2,L1CAM,S100A14,ITGA6,RDX,CCND1,CLDN4,CAV1,NECTIN3,ITGA3,KRT80,PARD6B,GJB2,CD99,AHNAK,CSRP1,CD44,ALCAM,PLEC,NEXN,HCK,NOV
GO: Cellular Component	GO:0005615	extracellular space		2.512e-06	0.0007863	8.737e-05	0.0005526	27	1449	STX2,SEMA4F,SEMA3C,CALCA,TCN2,GPX3,TNFRSF6B,RDX,LAMC1,CRISP3,F3,LDLR,EDN1,TINAGL1,TGFB2,S100A4,MFGE8,THBS1,ANGPTL2,TIMP1,CLEC3B,MMP7,ALDOA,SOD3,ALPL,SFN,FGFBP1
GO: Cellular Component	GO:0005578	proteinaceous extracellular matrix		2.792e-06	0.0008738	8.738e-05	0.0005527	13	379	LAD1,ITGA6,LAMB3,LAMC1,CRISP3,TGFB2,CYR61,TIMP1,SBSPON,CLEC3B,MMP7,NOV,ALPL
GO: Cellular Component	GO:0098590	plasma membrane region		3.439e-06	0.001076	9.786e-05	0.0006189	22	1041	STX2,SEMA4F,RAB25,ANXA6,L1CAM,ITGA6,RDX,CLDN4,CAV1,NECTIN3,ITGA3,LDLR,EHD2,HPCA,SLC12A2,HPGD,UPK1B,CLTB,CD44,CAVIN1,PLEC,HCK
GO: Cellular Component	GO:0005911	cell-cell junction		8.066e-06	0.002525	0.0002104	0.001331	13	418	PMP22,STX2,ANXA6,ITGA6,RDX,CCND1,CLDN4,NECTIN3,KRT80,PARD6B,GJB2,AHNAK,NOV
GO: Cellular Component	GO:0016323	basolateral plasma membrane		8.943e-06	0.002799	0.0002153	0.001362	10	244	STX2,ITGA6,CLDN4,CAV1,ITGA3,LDLR,SLC12A2,HPGD,CD44,PLEC
GO: Cellular Component	GO:0031091	platelet alpha granule		1.459e-05	0.004568	0.0003263	0.002064	6	75	APLP2,TGFB2,THBS1,TIMP1,ALDOA,PCDH7
GO: Cellular Component	GO:0098857	membrane microdomain		3.128e-05	0.009789	0.0006118	0.00387	11	343	STX2,CAPN2,L1CAM,CAV1,LDLR,EHD2,S100A10,AHNAK,CAVIN1,PLCD1,HCK
GO: Cellular Component	GO:0045121	membrane raft		3.128e-05	0.009789	0.0006118	0.00387	11	343	STX2,CAPN2,L1CAM,CAV1,LDLR,EHD2,S100A10,AHNAK,CAVIN1,PLCD1,HCK
GO: Cellular Component	GO:0009897	external side of plasma membrane		6.901e-05	0.0216	0.001271	0.008037	10	310	L1CAM,ITGA6,ITGA3,F3,LDLR,ITGB6,MFGE8,THBS1,CD44,ALCAM
GO: Cellular Component	GO:0045178	basal part of cell		8.71e-05	0.02726	0.001515	0.00958	5	64	ITGA6,CLDN4,CAV1,EDN1,PLEC
GO: Cellular Component	GO:0005604	basement membrane		0.0001208	0.0378	0.00199	0.01258	6	109	LAD1,ITGA6,LAMB3,LAMC1,TGFB2,TIMP1
GO: Cellular Component	GO:0009986	cell surface		0.000135	0.04225	0.002113	0.01336	17	873	STX2,L1CAM,ITGA6,RDX,CAV1,ITGA3,F3,LDLR,ITGB6,TGFB2,MFGE8,THBS1,CD44,ALCAM,MMP7,DCBLD2,FGFBP1
GO: Cellular Component	GO:0009925	basal plasma membrane		0.000233	0.07293	0.003473	0.02197	4	43	ITGA6,CLDN4,CAV1,PLEC
GO: Cellular Component	GO:0034774	secretory granule lumen		0.0003331	0.1043	0.004739	0.02997	5	85	TGFB2,THBS1,TIMP1,CLEC3B,ALDOA
GO: Cellular Component	GO:0099503	secretory vesicle		0.0003994	0.125	0.005435	0.03438	12	535	STX2,APLP2,CRISP3,CAV1,EDN1,TGFB2,THBS1,TIMP1,DNAJC5,CLEC3B,ALDOA,PCDH7
GO: Cellular Component	GO:0044420	extracellular matrix component		0.0004867	0.1523	0.006348	0.04015	6	141	LAD1,ITGA6,LAMB3,LAMC1,TGFB2,TIMP1
GO: Cellular Component	GO:0030141	secretory granule		0.0005362	0.1678	0.006713	0.04246	10	400	APLP2,CRISP3,CAV1,EDN1,TGFB2,THBS1,TIMP1,CLEC3B,ALDOA,PCDH7
GO: Cellular Component	GO:0005901	caveola		0.0005836	0.1827	0.006994	0.04424	5	96	CAV1,LDLR,EHD2,CAVIN1,HCK
GO: Cellular Component	GO:0031093	platelet alpha granule lumen		0.0006033	0.1888	0.006994	0.04424	4	55	TGFB2,THBS1,TIMP1,ALDOA
GO: Cellular Component	GO:0060205	cytoplasmic vesicle lumen		0.0008397	0.2628	0.009386	0.05937	5	104	TGFB2,THBS1,TIMP1,CLEC3B,ALDOA
GO: Cellular Component	GO:0044853	plasma membrane raft		0.0008767	0.2744	0.009398	0.05944	5	105	CAV1,LDLR,EHD2,CAVIN1,HCK
GO: Cellular Component	GO:0045177	apical part of cell		0.0009008	0.2819	0.009398	0.05944	10	428	ANXA6,RDX,CLDN4,CAV1,LDLR,PARD6B,SLC12A2,UPK1B,CD44,PLEC
GO: Cellular Component	GO:0098552	side of membrane		0.0009626	0.3013	0.009719	0.06147	11	510	L1CAM,ITGA6,ITGA3,F3,LDLR,ITGB6,MFGE8,THBS1,CD44,ALCAM,HCK
GO: Cellular Component	GO:0031983	vesicle lumen		0.0009953	0.3115	0.009735	0.06158	5	108	TGFB2,THBS1,TIMP1,CLEC3B,ALDOA
GO: Cellular Component	GO:0098636	protein complex involved in cell adhesion		0.0012	0.3757	0.01105	0.0699	3	30	ITGA6,ITGA3,ITGB6
GO: Cellular Component	GO:0008305	integrin complex		0.0012	0.3757	0.01105	0.0699	3	30	ITGA6,ITGA3,ITGB6
GO: Cellular Component	GO:0031410	cytoplasmic vesicle		0.001252	0.3919	0.01108	0.07009	20	1355	STX2,RAB25,ANXA6,CAPG,TBC1D7,APLP2,CRISP3,CAV1,LDLR,EDN1,TGFB2,THBS1,TIMP1,CLTB,DNAJC5,CLEC3B,ALDOA,PCDH7,HCK,SFN
GO: Cellular Component	GO:0097708	intracellular vesicle		0.001275	0.3989	0.01108	0.07009	20	1357	STX2,RAB25,ANXA6,CAPG,TBC1D7,APLP2,CRISP3,CAV1,LDLR,EDN1,TGFB2,THBS1,TIMP1,CLTB,DNAJC5,CLEC3B,ALDOA,PCDH7,HCK,SFN
GO: Cellular Component	GO:0043256	laminin complex		0.001336	0.4182	0.0113	0.07148	2	8	LAMB3,LAMC1
GO: Cellular Component	GO:0044433	cytoplasmic vesicle part		0.00142	0.4444	0.01169	0.07397	12	619	APLP2,CAV1,LDLR,TGFB2,THBS1,TIMP1,CLTB,DNAJC5,CLEC3B,ALDOA,PCDH7,SFN
GO: Cellular Component	GO:0030056	hemidesmosome		0.002127	0.6659	0.01707	0.108	2	10	ITGA6,PLEC
GO: Cellular Component	GO:0043296	apical junction complex		0.002338	0.7317	0.01829	0.1157	5	131	PMP22,CCND1,CLDN4,NECTIN3,PARD6B
GO: Cellular Component	GO:0016324	apical plasma membrane		0.00257	0.8043	0.01962	0.1241	8	335	ANXA6,RDX,CLDN4,CAV1,SLC12A2,UPK1B,CD44,PLEC
GO: Cellular Component	GO:0031092	platelet alpha granule membrane		0.003637	1	0.0271	0.1714	2	13	APLP2,PCDH7
GO: Cellular Component	GO:0031143	pseudopodium		0.006226	1	0.04532	0.2866	2	17	RAB25,CAPN2
GO: Cellular Component	GO:0034676	integrin alpha6-beta4 complex		0.00708	1	0.04924	0.3115	1	1	ITGA6
GO: Cellular Component	GO:0031260	pseudopodium membrane		0.00708	1	0.04924	0.3115	1	1	RAB25
