# Supplementary material for: An oviduct-on-a-chip provides an enhanced in vitro environment for zygote genome reprogramming
Source: Nat Commun. 2018 Nov 22;9:4934. doi: 10.1038/s41467-018-07119-8 (PMC6250703; doi:10.1038/s41467-018-07119-8)
Supplement: Supplementary file 8 — Supplementary Data 2 [file 41467_2018_7119_MOESM8_ESM.xlsx]

## Sheet: Up-regulated Group 1
Gene	baseMean	log2FoldChange	lfcSE	stat	pvalue	padj
CHI3L1_ENSBTAG00000018223	4.21688	-6.22077	1.03959	-5.02194	5.11511e-07	2.31425e-06
EMX2_ENSBTAG00000003027	4.94875	-6.20639	1.12385	-4.63262	3.61064e-06	1.48682e-05
E2F1_ENSBTAG00000003971	1.62505	-6.18572	1.07749	-4.81278	1.48846e-06	6.41352e-06
S100A8_ENSBTAG00000012640	8.0711	-6.13969	0.976732	-5.26213	1.42398e-07	6.81982e-07
ENSBTAG00000030838	2.04346	-5.89549	1.24228	-3.94072	8.12384e-05	0.000280565
EMCN_ENSBTAG00000034206	1.86965	-5.87525	1.1196	-4.35446	1.33397e-05	5.12977e-05
SLC8A2_ENSBTAG00000010856	1.09263	-5.72614	1.09658	-4.30987	1.63347e-05	6.19939e-05
OSTN_ENSBTAG00000018703	2.41138	-5.70221	1.01812	-4.61851	3.86505e-06	1.58632e-05
BRINP2_ENSBTAG00000013715	1.8969	-5.62362	0.959759	-4.81748	1.45382e-06	6.2702e-06
U1_ENSBTAG00000045379	1.08578	-5.58442	1.13279	-4.04702	5.18742e-05	0.000183372
CACNA1E_ENSBTAG00000020887	1.64907	-5.54624	0.959763	-4.73683	2.17083e-06	9.16862e-06
AES_ENSBTAG00000031363	2.08083	-5.48137	0.956528	-4.68503	2.79914e-06	1.16708e-05
ENSBTAG00000000177	8.50836	-5.47565	0.893775	-5.00758	5.51196e-07	2.48147e-06
ENSBTAG00000004563	0.958291	-5.45914	1.11437	-4.00149	6.29439e-05	0.000220336
ENSBTAG00000005973	73.8076	-5.41414	0.680732	-6.4844	8.90855e-11	6.09936e-10
U1_ENSBTAG00000047951	10.7001	-5.40988	0.711253	-6.20016	5.64048e-10	3.50038e-09
USP54_ENSBTAG00000011108	1.65673	-5.40945	0.970057	-4.54556	5.479e-06	2.205e-05
U1_ENSBTAG00000047143	1.68312	-5.38238	0.989055	-4.43087	9.38519e-06	3.67734e-05
U1_ENSBTAG00000033622	8.31176	-5.35875	0.716572	-6.08278	1.18114e-09	7.0884e-09
RARRES1_ENSBTAG00000014713	126.464	-5.35032	0.584272	-7.44571	9.6426e-14	8.91125e-13
ENSBTAG00000020151	2.97703	-5.34427	0.855866	-5.07588	3.85713e-07	1.7727e-06
EPB42_ENSBTAG00000011439	0.928267	-5.33509	1.10936	-3.90772	9.31704e-05	0.000319351
ENSBTAG00000024849	1.91283	-5.31315	1.03295	-4.17557	2.97242e-05	0.00010879
VEGFC_ENSBTAG00000014737	0.82703	-5.31111	1.10571	-3.89895	9.66101e-05	0.000330478
MICALCL_ENSBTAG00000008193	1.85566	-5.29424	0.964882	-4.45054	8.56553e-06	3.37321e-05
ENSBTAG00000020524	13.5475	-5.28193	0.80638	-5.31006	1.09587e-07	5.34778e-07
PAQR7_ENSBTAG00000021787	2.04463	-5.23498	0.831923	-5.09059	3.56947e-07	1.64436e-06
AREG_ENSBTAG00000018134	2.00968	-5.23032	1.14705	-3.688	0.000226022	0.00073036
TLR4_ENSBTAG00000006240	0.902814	-5.21899	1.15575	-3.65043	0.000261807	0.000838457
DBX2_ENSBTAG00000006635	0.823131	-5.20416	1.11889	-3.75745	0.000171652	0.000564689
SFTA2_ENSBTAG00000038810	1.09041	-5.19931	1.14902	-3.65467	0.000257508	0.000825465
ZNF18_ENSBTAG00000004675	0.728372	-5.19879	1.11595	-3.76253	0.000168205	0.000554286
KCNH5_ENSBTAG00000011379	0.664648	-5.19405	1.1035	-3.80069	0.000144295	0.000480205
ENSBTAG00000039446	2.685	-5.19262	0.895617	-4.68126	2.85115e-06	1.18731e-05
ENSBTAG00000009587	0.818017	-5.16567	1.11605	-3.73251	0.000189578	0.000619484
IL18RAP_ENSBTAG00000033748	0.721917	-5.16519	1.11154	-3.74722	0.000178803	0.000586802
ENSBTAG00000021747	13.6582	-5.16016	0.414039	-10.0477	9.40018e-24	1.93078e-22
SP6_ENSBTAG00000001825	0.673941	-5.1527	1.10827	-3.74702	0.000178948	0.000587137
ENSBTAG00000032452	1.58341	-5.10398	0.974006	-4.2135	2.5144e-05	9.29227e-05
LNPEP_ENSBTAG00000019900	1.14911	-5.10389	0.981113	-4.18289	2.87828e-05	0.000105485
WIZ_ENSBTAG00000010450	3.79347	-5.09814	0.677646	-6.04762	1.47005e-09	8.73016e-09
GABRA5_ENSBTAG00000003392	0.813449	-5.0969	1.11977	-3.65871	0.000253489	0.000813343
AGR2_ENSBTAG00000024406	1.4732	-5.09364	1.0705	-3.82406	0.00013127	0.000440545
bta-mir-2904-3_ENSBTAG00000045632	0.901449	-5.08915	1.10633	-3.69613	0.000218909	0.000708383
PEG10_ENSBTAG00000038093	0.585583	-5.08372	1.12471	-3.6309	0.000282438	0.00089884
VNN2_ENSBTAG00000016357	10.8685	-5.07736	0.882747	-4.61894	3.85699e-06	1.58349e-05
U1_ENSBTAG00000033269	21.1957	-5.07452	0.607278	-6.70948	1.95315e-11	1.43973e-10
ZFPM2_ENSBTAG00000001649	1.97497	-5.0691	0.977636	-4.16218	3.15222e-05	0.000114816
ENSBTAG00000046616	0.724191	-5.04393	1.12625	-3.59061	0.000329911	0.00103807
ENSBTAG00000046375	5.00621	-5.04375	0.969617	-4.17047	3.03975e-05	0.000111165
ERN1_ENSBTAG00000016799	1.92038	-4.99585	0.845066	-4.72844	2.26246e-06	9.52912e-06
KLHL25_ENSBTAG00000016091	2.39594	-4.99302	0.74563	-5.35523	8.54491e-08	4.20746e-07
BARX2_ENSBTAG00000020643	0.593576	-4.99145	1.11588	-3.57695	0.000347624	0.00108779
ENSBTAG00000031027	1.61626	-4.98636	0.992741	-4.01551	5.93171e-05	0.000208334
GPC3_ENSBTAG00000020406	1.03838	-4.97928	0.989053	-4.02333	5.73812e-05	0.000201951
GPR21_ENSBTAG00000040296	0.657683	-4.9746	1.11719	-3.55766	0.000374171	0.00116579
ENSBTAG00000046587	54.9375	-4.97404	0.651907	-6.09602	1.08742e-09	6.55188e-09
ATXN1_ENSBTAG00000019675	4.60696	-4.96092	0.581318	-6.81369	9.51274e-12	7.23466e-11
PLXND1_ENSBTAG00000001814	0.964358	-4.9604	1.11935	-3.53811	0.000402998	0.00124933
ENSBTAG00000046368	2.36271	-4.95736	0.74235	-5.33086	9.77488e-08	4.7872e-07
NLRC5_ENSBTAG00000005413	0.891649	-4.93996	1.11613	-3.53001	0.000415546	0.0012856
ENSBTAG00000047633	1.11475	-4.93811	0.985129	-3.99756	6.39998e-05	0.000223688
UNCX_ENSBTAG00000030721	12.664	-4.93766	0.3727	-10.5652	4.31996e-26	1.04621e-24
U1_ENSBTAG00000045741	26.8842	-4.93279	0.589515	-6.67124	2.53652e-11	1.84093e-10
NPRL3_ENSBTAG00000016564	0.811301	-4.93218	1.13052	-3.4782	0.000504794	0.00154285
SOCS6_ENSBTAG00000017412	0.717373	-4.91809	1.12001	-3.49825	0.00046832	0.00143845
ENSBTAG00000031721	4.65838	-4.91656	0.650742	-6.0186	1.75932e-09	1.03491e-08
C4BPA_ENSBTAG00000009876	0.665954	-4.89874	1.187	-3.28455	0.00102146	0.00298953
ANGPTL8_ENSBTAG00000009570	0.631438	-4.89697	1.11724	-3.48803	0.000486597	0.0014919
ENSBTAG00000020813	6.13067	-4.89042	0.814571	-4.77603	1.78792e-06	7.64117e-06
U1_ENSBTAG00000030341	25.4311	-4.88887	0.54686	-7.11127	1.14982e-12	9.52998e-12
GYG1_ENSBTAG00000001721	2.60699	-4.88693	0.747149	-5.20235	1.96785e-07	9.28137e-07
CCDC87_ENSBTAG00000004342	0.541861	-4.88411	1.12032	-3.46696	0.000526377	0.00160522
SREBF2_ENSBTAG00000014265	3.30232	-4.88153	0.631331	-6.14818	7.83788e-10	4.79649e-09
SNCAIP_ENSBTAG00000021971	6.17793	-4.87882	0.506795	-7.65364	1.95373e-14	1.92401e-13
SLC35C1_ENSBTAG00000003199	0.599937	-4.86055	1.131	-3.41338	0.000641614	0.00193291
CACNG1_ENSBTAG00000007547	1.55916	-4.86042	0.98979	-3.90024	9.60958e-05	0.000328883
ENSBTAG00000022715	9.66764	-4.85261	0.839641	-4.58841	4.46637e-06	1.81728e-05
ENSBTAG00000025920	0.555659	-4.84407	1.13421	-3.38921	0.000700955	0.00209826
TFPI2_ENSBTAG00000015844	21.2268	-4.84172	0.79898	-4.80828	1.52235e-06	6.55337e-06
TTC7B_ENSBTAG00000006392	0.551903	-4.84106	1.1237	-3.41824	0.000630279	0.00190044
PXN_ENSBTAG00000018108	4.13385	-4.83272	0.629296	-6.09048	1.12574e-09	6.77079e-09
U1_ENSBTAG00000034768	27.8645	-4.82978	0.540299	-7.08826	1.35808e-12	1.11882e-11
ENSBTAG00000034586	3.12191	-4.8122	0.99814	-3.8193	0.00013383	0.000448144
SHOX2_ENSBTAG00000005230	0.542265	-4.81018	1.1175	-3.40956	0.000650667	0.00195762
ENSBTAG00000047727	0.481207	-4.8083	1.13941	-3.34233	0.000830781	0.00245886
ENSBTAG00000046095	0.562737	-4.80365	1.12378	-3.38471	0.000712543	0.00212921
U1_ENSBTAG00000047584	23.4866	-4.79135	0.52444	-7.22933	4.85371e-13	4.18805e-12
U1_ENSBTAG00000047504	26.2386	-4.78597	0.586335	-6.45701	1.06789e-10	7.24248e-10
FAM46C_ENSBTAG00000046509	2.32836	-4.78552	0.750055	-5.04699	4.48814e-07	2.04618e-06
MAP3K7CL_ENSBTAG00000007444	0.624264	-4.78285	1.19823	-3.15702	0.00159389	0.00451493
ENSBTAG00000018909	0.638536	-4.78085	1.12191	-3.37002	0.000751632	0.00223477
U1_ENSBTAG00000032308	24.9948	-4.77317	0.529502	-7.12588	1.03415e-12	8.62883e-12
ASTL_ENSBTAG00000020348	2.96787	-4.76477	0.67695	-5.56137	2.67669e-08	1.39492e-07
ALCAM_ENSBTAG00000000088	1.56461	-4.7641	0.88416	-4.25726	2.06946e-05	7.74219e-05
ENSBTAG00000026836	0.559004	-4.76287	1.16185	-3.23868	0.00120084	0.00347653
MFSD7_ENSBTAG00000031553	0.974403	-4.76025	1.00484	-3.74214	0.000182459	0.000598298
LHFPL3_ENSBTAG00000000189	0.944422	-4.75549	0.989502	-3.79533	0.000147444	0.000490129
VNN1_ENSBTAG00000015094	0.556709	-4.73813	1.16308	-3.21398	0.00130907	0.00376829
ZFP36L2_ENSBTAG00000003553	2.96619	-4.7322	0.690582	-5.40443	6.50146e-08	3.24811e-07
TET3_ENSBTAG00000022381	5.10857	-4.72482	0.514752	-7.23614	4.6163e-13	3.99076e-12
NETO1_ENSBTAG00000012889	2.11005	-4.71925	0.753159	-4.9382	7.8848e-07	3.47639e-06
U1_ENSBTAG00000028923	24.4492	-4.71694	0.512448	-7.25329	4.06771e-13	3.53665e-12
ENSBTAG00000007546	0.456434	-4.71591	1.15695	-3.21183	0.00131893	0.0037951
ENSBTAG00000038433	5.82799	-4.70749	0.585091	-6.33661	2.34872e-10	1.51756e-09
RGL1_ENSBTAG00000019630	0.432769	-4.70121	1.1304	-3.27426	0.00105941	0.00309131
ENSBTAG00000046498	1.07636	-4.70091	1.00101	-3.69718	0.000218008	0.000705633
MFHAS1_ENSBTAG00000015913	1.2448	-4.69748	0.993148	-3.72299	0.000196877	0.000641953
RALGDS_ENSBTAG00000004194	0.836055	-4.69318	1.00741	-3.66603	0.000246347	0.000792663
U1_ENSBTAG00000046081	21.2561	-4.68637	0.57591	-6.40094	1.54424e-10	1.02892e-09
CD274_ENSBTAG00000000095	0.513039	-4.68327	1.13969	-3.23183	0.00123	0.00355343
TNS2_ENSBTAG00000006904	0.923827	-4.68037	0.993716	-3.70364	0.000212528	0.000688547
RIPPLY2_ENSBTAG00000004795	1.77665	-4.67839	0.850975	-4.32256	1.54233e-05	5.88256e-05
BSN_ENSBTAG00000011581	0.479726	-4.67171	1.1278	-3.25564	0.00113139	0.0032915
RNF215_ENSBTAG00000003394	0.669575	-4.66868	1.13236	-3.23986	0.00119588	0.0034629
ENSBTAG00000023617	1.48547	-4.66842	0.851997	-4.30567	1.66484e-05	6.30966e-05
ESM1_ENSBTAG00000004221	7.80845	-4.66714	0.781023	-4.6953	2.66216e-06	1.1137e-05
ZIC1_ENSBTAG00000014751	0.468806	-4.6605	1.13421	-3.22737	0.00124934	0.00360471
MMP7_ENSBTAG00000004594	8.1043	-4.65763	0.841001	-4.34914	1.36674e-05	5.24979e-05
PIP5K1B_ENSBTAG00000009917	0.882243	-4.6531	1.05036	-3.47794	0.000505283	0.001544
VSIG1_ENSBTAG00000007859	2.44632	-4.6516	0.785154	-4.6508	3.30644e-06	1.37147e-05
CRYAB_ENSBTAG00000000434	8.10502	-4.65039	0.720893	-5.06371	4.11183e-07	1.88278e-06
ENSBTAG00000033344	5.43781	-4.64616	0.493583	-7.38712	1.50045e-13	1.36449e-12
ENSBTAG00000048153	0.866383	-4.64495	1.1452	-3.18281	0.00145854	0.00416521
ADAP1_ENSBTAG00000015952	0.861274	-4.6448	0.995099	-3.66276	0.000249517	0.000802
ENSBTAG00000006761	0.413499	-4.64284	1.13925	-3.19759	0.00138582	0.00397332
U1_ENSBTAG00000034767	25.5926	-4.63905	0.522792	-6.96079	3.38368e-12	2.68863e-11
PPP4R4_ENSBTAG00000009891	5.26523	-4.63716	0.528473	-6.8824	5.88544e-12	4.55205e-11
MALL_ENSBTAG00000024091	5.20818	-4.6357	0.867476	-4.19112	2.77577e-05	0.000101948
PTPRD_ENSBTAG00000010178	1.35002	-4.63363	0.848783	-4.28099	1.86066e-05	7.00708e-05
U1_ENSBTAG00000032074	6.87583	-4.62721	0.595867	-6.08728	1.14843e-09	6.90121e-09
ZXDC_ENSBTAG00000009874	1.45485	-4.6231	0.854854	-4.23826	2.25254e-05	8.37438e-05
CD3E_ENSBTAG00000015710	1.45379	-4.61447	0.866888	-4.16947	3.05306e-05	0.000111592
CCDC85A_ENSBTAG00000012394	0.955385	-4.61226	0.991884	-3.64182	0.000270716	0.00086476
ZGLP1_ENSBTAG00000038976	4.0501	-4.60922	0.557574	-6.47308	9.60243e-11	6.5547e-10
ENSBTAG00000013720	0.599837	-4.60717	1.13037	-3.19114	0.00141712	0.0040571
U1_ENSBTAG00000034948	4.27641	-4.59941	0.676901	-5.31748	1.05216e-07	5.14002e-07
TTC28_ENSBTAG00000012193	4.20486	-4.59242	0.562836	-6.38272	1.73974e-10	1.14798e-09
KCTD16_ENSBTAG00000019012	0.59511	-4.58975	1.13892	-3.15189	0.0016222	0.0045856
ENSBTAG00000004514	1.77712	-4.58141	0.761173	-4.70511	2.53723e-06	1.06405e-05
DENND3_ENSBTAG00000006132	2.70866	-4.58087	0.676505	-5.2932	1.20197e-07	5.83638e-07
HOXA5_ENSBTAG00000012211	1.0399	-4.58038	1.05735	-3.38618	0.000708719	0.00211964
DAGLA_ENSBTAG00000013942	0.47598	-4.5774	1.15285	-3.10309	0.00191514	0.00533854
NPTX2_ENSBTAG00000045896	3.78044	-4.57682	0.576152	-6.20813	5.36201e-10	3.33514e-09
ENSBTAG00000030892	0.441501	-4.5668	1.154	-3.09081	0.00199609	0.00555175
U1_ENSBTAG00000032406	2.46668	-4.56645	0.749682	-4.75728	1.96219e-06	8.33382e-06
ASAP3_ENSBTAG00000012263	0.766976	-4.56632	0.996614	-3.57844	0.000345655	0.00108212
ADAMTS4_ENSBTAG00000013210	0.803351	-4.56613	1.01006	-3.53063	0.000414569	0.00128316
ENSBTAG00000003892	0.610206	-4.56516	1.13718	-3.13509	0.00171799	0.00482641
LAMB3_ENSBTAG00000016542	8.63588	-4.56114	0.775238	-4.59361	4.35638e-06	1.77464e-05
DVL2_ENSBTAG00000003075	1.35137	-4.55738	0.860165	-4.13569	3.53884e-05	0.000128011
HES7_ENSBTAG00000012436	1.89839	-4.55257	0.75395	-4.71194	2.45364e-06	1.03026e-05
ZHX3_ENSBTAG00000017594	2.23005	-4.54951	0.752102	-4.71944	2.3649e-06	9.94526e-06
ADAD1_ENSBTAG00000046191	6.47907	-4.54808	0.452027	-7.84927	4.18462e-15	4.36986e-14
FAM183A_ENSBTAG00000037555	0.471338	-4.54716	1.19331	-2.97254	0.00295349	0.0079538
U1_ENSBTAG00000034769	27.2716	-4.54634	0.559356	-6.34004	2.29705e-10	1.48699e-09
CRISP3_ENSBTAG00000012918	0.431931	-4.5364	1.19931	-2.94868	0.00319132	0.00855046
GAL_ENSBTAG00000009393	1.82227	-4.52518	1.14169	-3.08769	0.00201716	0.0056012
GIT1_ENSBTAG00000012040	1.64925	-4.51633	0.776563	-4.52807	5.95248e-06	2.38711e-05
ELAVL3_ENSBTAG00000014412	0.452509	-4.50715	1.14103	-3.07366	0.00211448	0.00584887
WFDC2_ENSBTAG00000013928	14.2452	-4.4987	0.689954	-5.07091	3.95912e-07	1.81712e-06
KIAA1958_ENSBTAG00000016259	1.5925	-4.49645	0.866105	-4.03698	5.41434e-05	0.000191047
GJA4_ENSBTAG00000013881	6.8588	-4.48614	0.448276	-7.77677	7.43968e-15	7.58914e-14
U1_ENSBTAG00000046304	21.8158	-4.4818	0.501946	-6.93661	4.01624e-12	3.16731e-11
PLEKHG1_ENSBTAG00000009679	8.85976	-4.47837	0.39605	-8.78264	1.5968e-18	2.18544e-17
CBL_ENSBTAG00000006817	1.7111	-4.47693	0.762893	-4.55757	5.175e-06	2.09128e-05
RAI1_ENSBTAG00000004768	2.72945	-4.47135	0.771527	-4.49932	6.81707e-06	2.70918e-05
CFAP58_ENSBTAG00000007243	0.585392	-4.46899	1.14712	-3.02408	0.0024939	0.00679924
EPHA6_ENSBTAG00000044111	0.811732	-4.46682	1.00522	-3.44883	0.00056302	0.00170971
GPR158_ENSBTAG00000023920	0.74177	-4.4648	1.01123	-3.42633	0.000611798	0.00184798
CRAMP1_ENSBTAG00000002202	1.42049	-4.46292	0.862233	-4.01622	5.91393e-05	0.000207817
SLCO3A1_ENSBTAG00000001652	1.94208	-4.46052	0.798637	-4.33303	1.47071e-05	5.62388e-05
FOXM1_ENSBTAG00000015875	2.99914	-4.4598	0.633367	-5.46255	4.69334e-08	2.38846e-07
CBLB_ENSBTAG00000013057	2.87053	-4.4596	0.603032	-5.73701	9.63616e-09	5.2585e-08
CDKL1_ENSBTAG00000004780	6.46866	-4.45141	0.442943	-7.79199	6.59607e-15	6.77921e-14
AATK_ENSBTAG00000019049	0.734135	-4.44745	1.00786	-3.42056	0.000624912	0.00188596
AMBRA1_ENSBTAG00000004282	1.76198	-4.4418	0.780678	-4.40873	1.03977e-05	4.04391e-05
TRPC6_ENSBTAG00000011227	0.655564	-4.44159	1.13855	-3.02277	0.0025047	0.0068246
U1_ENSBTAG00000034766	22.5177	-4.44156	0.555885	-6.19114	5.97311e-10	3.70176e-09
GPR63_ENSBTAG00000002915	0.423389	-4.4356	1.18544	-2.89816	0.00375363	0.00994006
ACSL5_ENSBTAG00000006707	9.63697	-4.4356	0.652704	-5.26364	1.41232e-07	6.77109e-07
ENSBTAG00000047340	0.396497	-4.43496	1.18621	-2.89575	0.00378252	0.0100127
SLC7A3_ENSBTAG00000007403	5.43243	-4.43391	0.46615	-7.36653	1.75122e-13	1.58282e-12
NOTO_ENSBTAG00000024061	2.26498	-4.43355	0.694571	-4.94341	7.6766e-07	3.39006e-06
ENSBTAG00000014718	0.754568	-4.43353	1.02882	-3.33733	0.000845865	0.00250188
CLDN11_ENSBTAG00000019060	9.76764	-4.43204	0.421036	-8.15141	3.59699e-16	4.10111e-15
PLCG1_ENSBTAG00000017584	1.14821	-4.4287	0.894033	-3.83509	0.000125518	0.000422905
PSTPIP1_ENSBTAG00000021144	7.47691	-4.42625	0.448666	-7.63653	2.23161e-14	2.1882e-13
ALDH1A1_ENSBTAG00000008103	67.4356	-4.41676	0.564082	-6.05721	1.38507e-09	8.26501e-09
Metazoa_SRP_ENSBTAG00000047140	0.610349	-4.41249	1.22962	-2.77524	0.00551606	0.0140567
SEMA3D_ENSBTAG00000024394	0.536066	-4.4108	1.13921	-2.99401	0.00275336	0.00745305
PTGDS_ENSBTAG00000015074	10.8734	-4.40645	0.750174	-4.54087	5.60213e-06	2.2519e-05
U1_ENSBTAG00000048130	23.9391	-4.40482	0.531925	-6.40095	1.54416e-10	1.02892e-09
GCC1_ENSBTAG00000003102	1.83136	-4.40313	0.796086	-4.27482	1.9129e-05	7.18798e-05
FAM129B_ENSBTAG00000012847	0.357084	-4.40196	1.14878	-2.96137	0.00306271	0.00822847
NLRP13_ENSBTAG00000006961	3.12492	-4.40053	0.601857	-5.65006	1.60391e-08	8.54438e-08
JAZF1_ENSBTAG00000019024	5.65389	-4.39902	0.458145	-7.41909	1.17928e-13	1.08106e-12
bta-mir-2904-2_ENSBTAG00000047754	0.418481	-4.39848	1.15315	-2.94714	0.0032073	0.00858821
ENSBTAG00000046240	3.20208	-4.39781	0.955044	-3.55775	0.000374045	0.00116566
ENSBTAG00000017360	0.383186	-4.39294	1.15708	-2.93234	0.00336419	0.00897841
U1_ENSBTAG00000028809	25.7557	-4.39238	0.542467	-6.25361	4.01059e-10	2.53732e-09
PCSK1_ENSBTAG00000020843	0.487119	-4.39106	1.17117	-2.89546	0.00378601	0.010018
FAM19A1_ENSBTAG00000019041	0.382826	-4.38966	1.15584	-2.93265	0.00336087	0.00897333
IFT52_ENSBTAG00000019606	0.918309	-4.38669	1.01578	-3.33409	0.000855793	0.00253015
CNTD2_ENSBTAG00000046626	1.0913	-4.38466	1.02195	-3.31196	0.000926435	0.00273308
PPIF_ENSBTAG00000016711	1.10459	-4.38187	0.870062	-3.88693	0.000101521	0.000346062
KCNH1_ENSBTAG00000008710	5.25123	-4.37697	0.520784	-6.4844	8.90858e-11	6.09936e-10
RAI2_ENSBTAG00000039049	2.28502	-4.37694	0.765638	-4.41063	1.0307e-05	4.01208e-05
BCL6B_ENSBTAG00000020854	0.968467	-4.37421	1.02695	-3.28566	0.00101744	0.00297904
WIPF2_ENSBTAG00000038126	6.38522	-4.37354	0.444369	-7.59175	3.1562e-14	3.04453e-13
TRIM36_ENSBTAG00000014027	1.72868	-4.36867	0.862785	-3.90442	9.44522e-05	0.000323582
ENSBTAG00000010192	1.46956	-4.35871	0.870396	-3.85883	0.000113931	0.000385766
ANKRD44_ENSBTAG00000031696	2.06443	-4.35807	0.689285	-4.87182	1.10576e-06	4.81772e-06
ENSBTAG00000016687	0.539193	-4.35653	1.14997	-2.9188	0.00351377	0.00935931
ABTB2_ENSBTAG00000005923	0.800757	-4.3531	1.02016	-3.28684	0.00101318	0.00296721
PTHLH_ENSBTAG00000006538	0.412575	-4.35206	1.17146	-2.86145	0.00421713	0.0110454
U1_ENSBTAG00000046205	18.6055	-4.35051	0.541783	-6.18423	6.2405e-10	3.86396e-09
ITGA11_ENSBTAG00000008380	0.400547	-4.34943	1.20687	-2.77531	0.00551499	0.0140566
ARMC2_ENSBTAG00000036087	3.73096	-4.34918	0.523165	-6.40177	1.53587e-10	1.02434e-09
TEK_ENSBTAG00000020148	5.4618	-4.34863	0.47025	-7.12096	1.07175e-12	8.92621e-12
TLR7_ENSBTAG00000022161	0.866086	-4.34526	1.01068	-3.30991	0.000933259	0.00275203
ZC3H3_ENSBTAG00000021472	1.84849	-4.34176	0.761817	-4.38656	1.15155e-05	4.46341e-05
TBX15_ENSBTAG00000007767	0.376918	-4.33927	1.15541	-2.89011	0.00385102	0.0101802
CSMD3_ENSBTAG00000038281	0.678943	-4.3389	1.16599	-2.86358	0.00418889	0.010982
ZNF664_ENSBTAG00000039023	0.978546	-4.33861	0.910413	-3.66714	0.000245276	0.000789523
PARVA_ENSBTAG00000000700	0.358894	-4.33833	1.15045	-2.90176	0.00371069	0.00983781
SCN10A_ENSBTAG00000046911	0.695619	-4.33578	1.01276	-3.29375	0.000988601	0.00289957
MEGF9_ENSBTAG00000013706	0.659042	-4.33554	1.00966	-3.30362	0.000954459	0.00280727
TMEM201_ENSBTAG00000003180	4.18166	-4.33472	0.550155	-6.06142	1.34924e-09	8.06178e-09
WFS1_ENSBTAG00000046671	0.320116	-4.33408	1.16468	-2.86266	0.004201	0.0110074
RNF43_ENSBTAG00000020119	1.05458	-4.33197	0.880845	-3.7827	0.000155135	0.000513693
UBASH3A_ENSBTAG00000023398	2.39959	-4.32922	0.652486	-5.10236	3.35448e-07	1.55161e-06
RAPGEF4_ENSBTAG00000020984	2.10209	-4.32915	0.716095	-4.64903	3.33504e-06	1.3825e-05
CACNA1F_ENSBTAG00000016097	0.344115	-4.32296	1.16668	-2.84821	0.00439665	0.0114667
ENSBTAG00000008587	0.957734	-4.32149	1.05789	-3.13972	0.0016911	0.00475675
TAB1_ENSBTAG00000019828	0.415952	-4.31801	1.15289	-2.87798	0.00400226	0.0105352
FATE1_ENSBTAG00000006820	0.433422	-4.31791	1.2007	-2.7633	0.00572194	0.0145271
RIBC1_ENSBTAG00000017769	1.68758	-4.31699	0.771431	-4.29979	1.70962e-05	6.46505e-05
NR4A3_ENSBTAG00000001864	0.393472	-4.31563	1.19293	-2.77941	0.00544584	0.0139022
EFEMP1_ENSBTAG00000017448	4.1211	-4.31323	0.550223	-6.02162	1.72677e-09	1.0162e-08
FBXL18_ENSBTAG00000010264	1.44907	-4.31052	0.767247	-4.3148	1.59746e-05	6.07454e-05
LRRC8E_ENSBTAG00000004300	1.08727	-4.30557	0.871311	-3.79379	0.000148363	0.000492823
ENSBTAG00000047749	0.489909	-4.30528	1.14575	-2.88482	0.0039164	0.010337
AGMAT_ENSBTAG00000002478	1.4077	-4.29473	0.760823	-4.33049	1.48781e-05	5.68607e-05
NEK5_ENSBTAG00000019134	0.77358	-4.29237	1.01691	-3.23762	0.00120533	0.0034888
GNA14_ENSBTAG00000021127	0.326709	-4.28984	1.17079	-2.80995	0.00495496	0.0127481
RBM15_ENSBTAG00000012555	1.04237	-4.28926	0.861064	-3.82	0.000133454	0.000446997
NLRP14_ENSBTAG00000002289	27.091	-4.28903	0.368514	-8.9251	4.45284e-19	6.3888e-18
FSCB_ENSBTAG00000031934	0.635033	-4.28835	1.14756	-2.86551	0.00416335	0.0109297
TNFSF10_ENSBTAG00000018994	0.736992	-4.28321	1.04522	-3.14115	0.00168287	0.0047375
ENSBTAG00000006523	0.353849	-4.28179	1.16642	-2.81354	0.00489986	0.0126206
ENSBTAG00000004836	1.88623	-4.28163	0.77604	-4.22869	2.35061e-05	8.72471e-05
ZSWIM3_ENSBTAG00000000958	0.381965	-4.2765	1.18236	-2.77116	0.00558569	0.0142076
MEF2C_ENSBTAG00000020701	2.3377	-4.27461	0.706141	-4.63733	3.52932e-06	1.45597e-05
SCN5A_ENSBTAG00000009155	7.49128	-4.27367	0.449784	-7.27832	3.38008e-13	2.97172e-12
ENSBTAG00000009760	1.59577	-4.2731	0.769784	-4.25198	2.11892e-05	7.91641e-05
DND1_ENSBTAG00000018845	0.786067	-4.27094	1.03225	-3.16875	0.00153098	0.00435296
FBLL1_ENSBTAG00000004657	0.344691	-4.26871	1.15266	-2.8358	0.00457109	0.0118701
CDK5R1_ENSBTAG00000004475	0.717034	-4.26753	1.04726	-3.12007	0.00180807	0.00505867
SPHK2_ENSBTAG00000009872	0.343763	-4.26414	1.15927	-2.81567	0.0048675	0.0125491
TCL1B_ENSBTAG00000009653	8.3739	-4.26404	0.37585	-8.68443	3.80647e-18	5.08733e-17
BRD1_ENSBTAG00000046760	2.32781	-4.2616	0.637772	-5.11405	3.15318e-07	1.46295e-06
ENSBTAG00000045813	14.4714	-4.25795	0.321955	-10.1193	4.53701e-24	9.60791e-23
ENSBTAG00000047883	0.342186	-4.25782	1.17219	-2.77925	0.00544846	0.0139052
LCT_ENSBTAG00000015170	0.338447	-4.25608	1.15975	-2.80757	0.00499172	0.0128345
MGAT5B_ENSBTAG00000005104	0.40202	-4.25285	1.16009	-2.80395	0.00504806	0.0129681
SLC7A2_ENSBTAG00000010085	1.96584	-4.25054	0.694968	-4.67724	2.90756e-06	1.21007e-05
BCL6_ENSBTAG00000001511	0.558517	-4.24801	1.14614	-2.83387	0.00459884	0.0119331
SPINK5_ENSBTAG00000019140	51.5147	-4.24692	0.46084	-7.04566	1.84588e-12	1.50256e-11
U1_ENSBTAG00000032402	14.8784	-4.24689	0.597832	-5.43111	5.60036e-08	2.82897e-07
FURIN_ENSBTAG00000002939	2.44613	-4.24653	0.591279	-5.49069	4.00366e-08	2.05509e-07
ONECUT2_ENSBTAG00000022819	0.288344	-4.24165	1.16016	-2.79414	0.00520372	0.0133329
ENSBTAG00000007429	0.641329	-4.23771	1.03373	-3.13207	0.00173579	0.00487241
ENSBTAG00000012169	1.32035	-4.2369	0.768793	-4.21037	2.5495e-05	9.41179e-05
RGS8_ENSBTAG00000026481	1.42499	-4.23397	0.883116	-3.662	0.000250256	0.000803755
TMEM266_ENSBTAG00000012489	7.16288	-4.23311	0.388842	-8.31471	9.19787e-17	1.10012e-15
PABPN1L_ENSBTAG00000023752	1.10523	-4.23229	0.871531	-3.70875	0.000208289	0.000675936
PROM2_ENSBTAG00000001952	0.302597	-4.23163	1.16912	-2.76416	0.00570696	0.0144945
SLC6A14_ENSBTAG00000000185	0.962492	-4.23059	1.03	-3.13649	0.00170983	0.00480646
CNNM4_ENSBTAG00000019213	1.40214	-4.23015	0.771839	-4.18501	2.85158e-05	0.000104591
CATSPER2_ENSBTAG00000032130	0.396086	-4.22947	1.16772	-2.76561	0.00568156	0.0144354
CBFA2T2_ENSBTAG00000010131	4.68576	-4.22941	0.490507	-6.58383	4.58472e-11	3.23966e-10
NACAD_ENSBTAG00000008093	1.5745	-4.22644	0.763891	-4.22369	2.40333e-05	8.90831e-05
TOX_ENSBTAG00000004954	0.711524	-4.22634	1.14179	-2.82568	0.004718	0.0122051
ENSBTAG00000040000	0.310218	-4.22443	1.16272	-2.77318	0.00555119	0.0141304
GAD1_ENSBTAG00000007258	7.31146	-4.22371	0.48069	-6.70642	1.99459e-11	1.46948e-10
GAB4_ENSBTAG00000002922	1.39584	-4.2157	0.767131	-4.19185	2.76692e-05	0.000101704
ENSBTAG00000026157	0.84784	-4.2155	1.01609	-3.16458	0.00155309	0.00440848
C11orf84_ENSBTAG00000018022	2.02383	-4.21527	0.693764	-4.63454	3.57739e-06	1.4749e-05
PIH1D3_ENSBTAG00000003321	1.10934	-4.21414	1.03762	-3.0976	0.00195096	0.00543286
FRRS1L_ENSBTAG00000017936	0.514426	-4.21204	1.15553	-2.77971	0.0054407	0.0138932
SCMH1_ENSBTAG00000001629	0.395756	-4.21182	1.16543	-2.75591	0.00585284	0.0148347
BARHL2_ENSBTAG00000005938	1.41737	-4.21085	0.768769	-4.1766	2.95892e-05	0.000108372
CHMP4C_ENSBTAG00000004792	0.6982	-4.20996	1.05202	-3.05123	0.00227902	0.00626089
ENSBTAG00000037710	16.062	-4.20845	0.379422	-8.45615	2.76352e-17	3.46302e-16
CNKSR2_ENSBTAG00000044202	1.18791	-4.20817	0.879484	-3.64779	0.000264508	0.00084671
STAB2_ENSBTAG00000006010	3.50223	-4.20322	0.567766	-5.6418	1.68283e-08	8.9439e-08
ENSBTAG00000004339	0.492964	-4.20279	1.17449	-2.72697	0.00639198	0.0160936
U1_ENSBTAG00000038155	24.1676	-4.20163	0.571818	-5.59905	2.15533e-08	1.13491e-07
U1_ENSBTAG00000046113	22.1799	-4.20009	0.575236	-5.56308	2.65048e-08	1.38179e-07
ENSBTAG00000033967	0.711911	-4.19996	1.07277	-2.98289	0.00285538	0.00770988
ENSBTAG00000019672	6.16082	-4.19945	0.462152	-6.92293	4.42396e-12	3.47281e-11
NPDC1_ENSBTAG00000046140	0.623145	-4.19637	1.15698	-2.76267	0.00573299	0.0145519
MRGPRX2_ENSBTAG00000002245	0.370036	-4.19626	1.19105	-2.68357	0.00728416	0.0181791
DNAAF5_ENSBTAG00000048140	1.01405	-4.19481	0.882155	-3.6216	0.000292782	0.000928946
ZSCAN26_ENSBTAG00000031869	2.3263	-4.19454	0.640475	-4.98777	6.10809e-07	2.72916e-06
RAPGEFL1_ENSBTAG00000015232	0.301345	-4.19231	1.16614	-2.73751	0.0061907	0.0156301
PAMR1_ENSBTAG00000012630	2.79368	-4.19153	0.597047	-5.34553	9.01512e-08	4.42781e-07
CARD10_ENSBTAG00000015044	0.445748	-4.18937	1.1481	-2.77794	0.00547046	0.0139509
ENSBTAG00000001271	0.525389	-4.18804	1.15592	-2.75803	0.00581516	0.0147474
SLC38A8_ENSBTAG00000040086	3.49332	-4.1869	0.574014	-5.55195	2.82506e-08	1.47056e-07
STRA6_ENSBTAG00000007348	4.94506	-4.18587	0.746038	-4.27038	1.9514e-05	7.3246e-05
DOC2B_ENSBTAG00000025140	0.360483	-4.18299	1.16502	-2.73212	0.00629282	0.0158527
LIFR_ENSBTAG00000010423	0.700554	-4.17855	1.0423	-3.04955	0.00229183	0.00629355
ONECUT1_ENSBTAG00000046470	0.872667	-4.17799	1.04132	-3.05189	0.00227409	0.00624986
WDR63_ENSBTAG00000013778	0.393066	-4.17721	1.2066	-2.6332	0.00845853	0.0207797
TMEM108_ENSBTAG00000018508	0.800455	-4.17603	1.01584	-3.1265	0.00176899	0.00495541
PALMD_ENSBTAG00000017655	0.340928	-4.17484	1.20334	-2.63836	0.00833085	0.0204955
ELOVL2_ENSBTAG00000002497	0.289267	-4.17473	1.16091	-2.73469	0.00624384	0.0157468
KIAA1147_ENSBTAG00000016879	1.14053	-4.17279	0.892514	-3.55489	0.000378135	0.00117679
PKDCC_ENSBTAG00000019382	0.269323	-4.171	1.17406	-2.70089	0.00691548	0.0173064
ROPN1L_ENSBTAG00000003539	1.27793	-4.17049	0.971301	-3.26417	0.00109785	0.00320008
GPRC5D_ENSBTAG00000014288	1.77554	-4.16895	0.686895	-4.61344	3.96053e-06	1.62307e-05
SOCS7_ENSBTAG00000008535	3.33147	-4.1656	0.549866	-5.75705	8.55975e-09	4.69172e-08
ENSBTAG00000046227	1.92045	-4.16276	0.691255	-4.57539	4.75344e-06	1.92949e-05
ENSBTAG00000047392	0.408384	-4.1615	1.16586	-2.71173	0.0066933	0.0167997
SLC10A4_ENSBTAG00000004888	9.35376	-4.15952	0.362467	-8.71673	2.86363e-18	3.86888e-17
FAT2_ENSBTAG00000003498	0.290882	-4.15824	1.18103	-2.67413	0.0074923	0.0186679
ENSBTAG00000001608	0.580343	-4.15687	1.04911	-3.00911	0.00262016	0.00711505
GPR179_ENSBTAG00000001804	3.64178	-4.15392	0.581836	-5.42063	5.93908e-08	2.98791e-07
GRAP2_ENSBTAG00000015157	0.571375	-4.15077	1.0289	-3.06226	0.00219673	0.00605553
UNC80_ENSBTAG00000015415	0.314153	-4.14883	1.16104	-2.71209	0.00668613	0.0167848
ADORA1_ENSBTAG00000011461	0.505136	-4.14488	1.03748	-3.03126	0.00243537	0.00665962
CECR2_ENSBTAG00000009704	40.0728	-4.14376	0.283215	-11.1002	1.25123e-28	3.56053e-27
USP35_ENSBTAG00000012944	0.962813	-4.14227	0.891325	-3.5254	0.00042285	0.00130554
KLF12_ENSBTAG00000044007	2.42873	-4.14018	0.595928	-5.2694	1.36871e-07	6.5782e-07
ENSBTAG00000048020	0.312546	-4.14004	1.18093	-2.65896	0.00783834	0.0194167
ENSBTAG00000024021	1.56186	-4.13126	0.767081	-4.08205	4.46405e-05	0.000159428
ALPK3_ENSBTAG00000001618	0.596528	-4.13027	1.02652	-3.04939	0.00229306	0.00629567
ZNF629_ENSBTAG00000026307	0.619074	-4.12957	1.04336	-2.99952	0.00270408	0.00732548
S100Z_ENSBTAG00000020201	0.586269	-4.12417	1.03517	-3.01802	0.00254436	0.00692851
PALM2_ENSBTAG00000046602	1.44959	-4.1238	0.783288	-3.98806	6.66162e-05	0.000232476
U1_ENSBTAG00000028419	2.6484	-4.12326	0.719433	-4.34128	1.41654e-05	5.42737e-05
DVL1_ENSBTAG00000010696	0.577688	-4.12295	1.02204	-3.0556	0.00224611	0.00617918
ENSBTAG00000002715	1.97736	-4.12244	0.65545	-4.76381	1.89969e-06	8.09355e-06
NTS_ENSBTAG00000005305	0.79878	-4.12179	1.06653	-2.92707	0.00342177	0.00912493
GPR3_ENSBTAG00000002505	0.900389	-4.12147	1.03152	-3.02608	0.00247743	0.00675839
ENSBTAG00000033346	0.310515	-4.11949	1.18823	-2.62532	0.00865666	0.0212321
LSM11_ENSBTAG00000010363	2.11239	-4.11894	0.701889	-4.44364	8.8451e-06	3.4747e-05
CABLES2_ENSBTAG00000020797	0.582861	-4.11791	1.02346	-3.04644	0.00231565	0.0063513
TMEM229B_ENSBTAG00000012900	6.23762	-4.11658	0.796959	-3.91059	9.20708e-05	0.00031582
U1_ENSBTAG00000029640	17.6873	-4.11479	0.614136	-5.07183	3.94007e-07	1.80899e-06
KCNN3_ENSBTAG00000018249	19.6236	-4.11418	0.352179	-8.84262	9.35036e-19	1.30991e-17
COL2A1_ENSBTAG00000013155	6.64809	-4.11409	0.464832	-6.6994	2.09275e-11	1.53517e-10
GRHL3_ENSBTAG00000019791	1.50171	-4.11357	0.708612	-4.3939	1.11333e-05	4.32016e-05
ENSBTAG00000047511	0.604213	-4.11291	1.02103	-3.04881	0.00229749	0.00630657
PODXL_ENSBTAG00000010452	2.63185	-4.11284	0.592027	-5.25793	1.45687e-07	6.96027e-07
C12orf74_ENSBTAG00000033594	0.306058	-4.1095	1.16729	-2.66387	0.00772479	0.0191633
RNF223_ENSBTAG00000046758	0.258088	-4.10927	1.17327	-2.65008	0.00804733	0.0198704
SSBP4_ENSBTAG00000003947	0.379573	-4.10873	1.16649	-2.66503	0.00769817	0.0191111
BOC_ENSBTAG00000013909	7.00528	-4.10837	0.406406	-7.64843	2.03451e-14	2.00067e-13
TMTC2_ENSBTAG00000002888	4.06814	-4.10643	0.484482	-6.41187	1.43748e-10	9.61536e-10
ENSBTAG00000046755	0.381159	-4.10379	1.16989	-2.65306	0.0079766	0.0197199
ITPRIPL2_ENSBTAG00000032503	0.531504	-4.10255	1.15547	-2.68509	0.00725112	0.0181053
HECA_ENSBTAG00000024595	0.359944	-4.10172	1.1848	-2.61792	0.00884676	0.0216439
CALML6_ENSBTAG00000024508	0.320255	-4.10159	1.17574	-2.638	0.00833968	0.0205135
TRIM9_ENSBTAG00000010103	1.60618	-4.09713	0.786611	-3.93731	8.24003e-05	0.00028429
ENSBTAG00000022394	0.99818	-4.09622	0.9882	-3.13319	0.00172918	0.00485485
MEX3B_ENSBTAG00000016630	0.301319	-4.0957	1.19919	-2.5815	0.00983729	0.0238325
ENSBTAG00000027832	4.79094	-4.09171	0.478394	-6.46267	1.02869e-10	6.99049e-10
EEF2K_ENSBTAG00000017662	2.8247	-4.0917	0.552422	-5.59663	2.18559e-08	1.14863e-07
NLRP8_ENSBTAG00000006965	67.5636	-4.09086	0.449118	-6.88205	5.89953e-12	4.56036e-11
ENSBTAG00000014457	0.302519	-4.08876	1.17607	-2.62634	0.00863078	0.0211762
ENSBTAG00000047355	1.5519	-4.08786	0.769452	-4.01307	5.99345e-05	0.000210178
ENSBTAG00000032458	3.49707	-4.0872	0.577497	-5.34583	9.0005e-08	4.42222e-07
ENSBTAG00000024003	1.15984	-4.08391	0.897731	-3.43523	0.000592051	0.00179229
LRRC8C_ENSBTAG00000000900	3.84868	-4.08358	0.50137	-6.1503	7.73351e-10	4.73899e-09
ENSBTAG00000046696	5.11398	-4.08234	0.473834	-6.50509	7.7647e-11	5.34298e-10
KLHDC1_ENSBTAG00000031697	8.8494	-4.07709	0.372886	-8.25208	1.55665e-16	1.81729e-15
UBE2L6_ENSBTAG00000012989	1.82548	-4.07678	0.716436	-4.29456	1.7504e-05	6.61009e-05
ENSBTAG00000010023	11.8559	-4.07578	0.363204	-8.46845	2.4868e-17	3.13062e-16
MFSD6_ENSBTAG00000007719	14.6404	-4.07283	0.282591	-10.8738	1.53743e-27	4.1176e-26
KCNA5_ENSBTAG00000007553	3.5393	-4.07272	0.580672	-5.29166	1.21209e-07	5.87923e-07
ENSBTAG00000034225	1.42983	-4.07251	0.776283	-3.95798	7.55878e-05	0.000262044
EHF_ENSBTAG00000017150	0.456542	-4.0688	1.20145	-2.55425	0.0106416	0.0255538
MLLT1_ENSBTAG00000002277	1.23646	-4.06465	0.789894	-3.87982	0.000104532	0.000355883
BCL9_ENSBTAG00000002422	1.34938	-4.06447	0.779602	-3.93082	8.46565e-05	0.000291559
LCP2_ENSBTAG00000009381	0.668198	-4.06435	1.02686	-2.9842	0.00284323	0.00768109
SPATC1L_ENSBTAG00000020409	0.993351	-4.06254	0.913934	-3.35094	0.000805381	0.00239042
ATP10D_ENSBTAG00000000473	7.51905	-4.06188	0.428767	-7.14113	9.2569e-13	7.77614e-12
KIAA0100_ENSBTAG00000011988	1.07114	-4.06186	0.884464	-3.46182	0.00053653	0.00163326
PPEF1_ENSBTAG00000009545	1.87407	-4.05916	0.664006	-4.60713	4.08259e-06	1.67058e-05
NPNT_ENSBTAG00000006686	4.40776	-4.05796	0.484613	-6.3101	2.78858e-10	1.78822e-09
ENSBTAG00000022395	1.67761	-4.05795	0.999544	-3.05935	0.00221821	0.00610611
Metazoa_SRP_ENSBTAG00000047737	1.51083	-4.05673	1.11584	-2.7394	0.0061552	0.0155462
ENSBTAG00000023971	0.323933	-4.0567	1.18624	-2.57679	0.00997222	0.0241251
PBX1_ENSBTAG00000013801	0.277345	-4.05234	1.19264	-2.55931	0.0104881	0.0252391
TBKBP1_ENSBTAG00000011280	0.345556	-4.05066	1.20358	-2.53465	0.0112561	0.0268835
ENSBTAG00000009073	0.315054	-4.04872	1.17674	-2.59083	0.00957458	0.0232579
SPRY1_ENSBTAG00000021245	5.25051	-4.04665	0.464786	-6.55494	5.5663e-11	3.89698e-10
U1_ENSBTAG00000037206	1.21051	-4.04551	0.825389	-3.68979	0.000224442	0.000725599
BMP3_ENSBTAG00000017642	1.5342	-4.03957	0.907186	-3.35054	0.000806534	0.00239228
ELOVL7_ENSBTAG00000007704	0.253722	-4.03891	1.17491	-2.58651	0.00969525	0.0235211
MXRA5_ENSBTAG00000022150	2.2178	-4.03744	0.609996	-4.97944	6.37698e-07	2.84186e-06
PSD4_ENSBTAG00000019072	0.527029	-4.0358	1.03328	-2.93801	0.00330324	0.008833
ENSBTAG00000032455	1.32249	-4.03383	0.894644	-3.3911	0.000696119	0.00208515
ENSBTAG00000030876	0.580944	-4.03363	1.03623	-2.92757	0.00341618	0.00911183
CDK5R2_ENSBTAG00000031052	2.60066	-4.02903	0.59986	-5.04956	4.42827e-07	2.01956e-06
C10orf90_ENSBTAG00000011587	2.41869	-4.02831	0.573442	-5.28094	1.28526e-07	6.19672e-07
ENSBTAG00000019785	5.3865	-4.02664	0.431216	-7.01885	2.23703e-12	1.81016e-11
RHBDF2_ENSBTAG00000003436	1.16747	-4.0244	0.800731	-3.77705	0.000158695	0.000524718
NOD1_ENSBTAG00000038235	10.5464	-4.02276	0.334998	-9.02322	1.82645e-19	2.69703e-18
C7orf57_ENSBTAG00000035064	2.31239	-4.0205	0.695284	-4.34426	1.39743e-05	5.36016e-05
HOXC13_ENSBTAG00000000923	0.71212	-4.01982	1.04136	-2.89989	0.00373296	0.00989106
CDKL3_ENSBTAG00000010979	0.753195	-4.01883	1.03144	-2.92682	0.00342449	0.00913042
C16orf70_ENSBTAG00000005058	0.694274	-4.01818	1.03884	-2.90533	0.00366862	0.00974139
GPR137B_ENSBTAG00000000830	2.85858	-4.01757	0.569313	-5.30038	1.15565e-07	5.62544e-07
TNIP3_ENSBTAG00000047107	0.639253	-4.01682	1.03044	-2.92769	0.00341488	0.00911011
ENSBTAG00000047497	1.69483	-4.01445	0.713419	-4.22535	2.38568e-05	8.84767e-05
CLIP3_ENSBTAG00000019674	0.591114	-4.01407	1.0424	-2.89148	0.00383432	0.010138
GRM7_ENSBTAG00000013047	0.841116	-4.01394	1.0386	-2.90192	0.00370885	0.00983482
7SK_ENSBTAG00000044213	1.19693	-4.01348	0.790457	-3.81233	0.000137664	0.000459857
CCDC40_ENSBTAG00000016017	0.264711	-4.01304	1.16723	-2.58135	0.00984135	0.0238381
DNAH17_ENSBTAG00000000920	3.22067	-4.01274	0.521092	-5.7816	7.39933e-09	4.08849e-08
KHDC3L_ENSBTAG00000034925	12.8939	-4.01173	0.335206	-8.98472	2.594e-19	3.77734e-18
MYF5_ENSBTAG00000026972	27.2348	-4.01076	0.381191	-7.8983	2.82724e-15	3.01462e-14
ITGA4_ENSBTAG00000009256	2.75907	-4.00788	0.556252	-5.4074	6.39464e-08	3.19709e-07
RASD2_ENSBTAG00000017116	11.948	-4.00696	0.350431	-8.58075	9.4256e-18	1.22032e-16
NTN4_ENSBTAG00000003183	1.49647	-4.00351	0.825684	-3.6376	0.00027519	0.000878436
U1_ENSBTAG00000030663	0.628695	-4.00067	1.15216	-2.60439	0.00920384	0.0224291
SUN2_ENSBTAG00000003693	4.66289	-3.99906	0.467327	-6.41747	1.38559e-10	9.2819e-10
PROX2_ENSBTAG00000015052	0.446602	-3.99416	1.16811	-2.56325	0.0103698	0.0249896
KCNH8_ENSBTAG00000012798	0.847222	-3.99388	1.06975	-2.79866	0.0051315	0.0131676
BNC1_ENSBTAG00000015462	0.590482	-3.9876	1.03594	-2.88395	0.00392726	0.0103617
NISCH_ENSBTAG00000014779	9.31977	-3.98715	0.41064	-7.27436	3.48075e-13	3.04766e-12
SIX1_ENSBTAG00000012139	11.9351	-3.98496	0.32862	-9.08332	1.05308e-19	1.57893e-18
HIC2_ENSBTAG00000005951	1.12793	-3.98461	0.804359	-3.71055	0.000206812	0.000671464
FAM43A_ENSBTAG00000008462	0.516234	-3.9822	1.04667	-2.84924	0.0043824	0.0114349
TMEM163_ENSBTAG00000018753	6.39049	-3.98073	0.392188	-7.60025	2.95556e-14	2.86109e-13
S100A12_ENSBTAG00000012638	7.60062	-3.98066	0.945965	-3.15092	0.00162755	0.00459788
KIAA0895_ENSBTAG00000002011	3.13575	-3.98014	0.59531	-5.00603	5.55647e-07	2.50068e-06
ZNF598_ENSBTAG00000001023	2.2329	-3.97947	0.594943	-5.008	5.49974e-07	2.47678e-06
NR1H4_ENSBTAG00000013596	1.3145	-3.97897	0.778797	-3.82509	0.000130724	0.000438819
WNT7A_ENSBTAG00000001668	0.273491	-3.97883	1.21378	-2.45417	0.0141212	0.033022
EIF4E1B_ENSBTAG00000003103	8.31064	-3.97546	0.397736	-7.48098	7.37676e-14	6.85437e-13
ENSBTAG00000011671	2.16544	-3.97386	0.812145	-3.66174	0.000250511	0.000804356
KIAA0408_ENSBTAG00000003919	2.35258	-3.97077	0.603729	-4.92071	8.62304e-07	3.79208e-06
MAGI1_ENSBTAG00000010581	4.92011	-3.96927	0.428715	-6.92597	4.32999e-12	3.40295e-11
PATL2_ENSBTAG00000001558	3.74183	-3.96804	0.492804	-6.02276	1.71473e-09	1.00954e-08
CCDC7_ENSBTAG00000002675	2.40434	-3.96585	0.614587	-4.82576	1.3947e-06	6.0209e-06
SLC19A2_ENSBTAG00000020266	2.95889	-3.96194	0.582085	-5.0885	3.60914e-07	1.66208e-06
PHYHIPL_ENSBTAG00000010947	42.3982	-3.96089	0.376595	-7.86226	3.77264e-15	3.95173e-14
STK11_ENSBTAG00000011639	0.793759	-3.95779	0.90091	-3.28312	0.00102666	0.00300283
MEFV_ENSBTAG00000019123	1.35329	-3.95612	0.915631	-3.22851	0.00124439	0.00359271
GALNT6_ENSBTAG00000017943	0.308895	-3.95501	1.28187	-2.30523	0.0211535	0.047635
DMRTC2_ENSBTAG00000019273	2.07787	-3.95393	0.646154	-4.57156	4.84106e-06	1.96272e-05
ENSBTAG00000014761	1.6913	-3.95246	0.973256	-3.03359	0.0024166	0.00661226
FAM160A2_ENSBTAG00000020515	2.34089	-3.95103	0.597855	-4.93602	7.97331e-07	3.51314e-06
ENSBTAG00000011664	0.248593	-3.95088	1.18363	-2.49306	0.0126646	0.0299179
DUSP7_ENSBTAG00000021912	2.8379	-3.95044	0.548329	-5.38078	7.41619e-08	3.67821e-07
LOXL1_ENSBTAG00000009086	0.591292	-3.94856	1.03075	-2.8606	0.00422839	0.0110693
MAB21L1_ENSBTAG00000034069	3.42916	-3.94611	0.619427	-4.75619	1.97279e-06	8.37361e-06
ENSBTAG00000012370	1.22715	-3.94597	0.95753	-3.07664	0.00209347	0.0057978
TBX6_ENSBTAG00000009046	0.242957	-3.9451	1.17802	-2.50003	0.0124182	0.0293817
CASR_ENSBTAG00000003865	35.7594	-3.9406	0.492573	-5.96987	2.37448e-09	1.37837e-08
TP63_ENSBTAG00000015460	1.85556	-3.9405	0.654529	-4.49254	7.03781e-06	2.79284e-05
GDF9_ENSBTAG00000009478	65.2182	-3.94013	0.480072	-6.12434	9.10599e-10	5.53594e-09
MFAP5_ENSBTAG00000000310	35.9075	-3.93736	0.724459	-4.05456	5.02287e-05	0.000178062
FAM193A_ENSBTAG00000009744	11.8315	-3.93418	0.296256	-9.90423	3.99026e-23	7.88756e-22
AZGP1_ENSBTAG00000026236	4.38113	-3.93379	0.822411	-3.5673	0.000360674	0.00112527
HDAC11_ENSBTAG00000007208	7.15665	-3.93358	0.379877	-7.72244	1.14122e-14	1.1487e-13
IFIT3_ENSBTAG00000009768	1.51486	-3.9317	0.700311	-4.18629	2.83557e-05	0.000104032
MORC1_ENSBTAG00000015475	2.30555	-3.93164	0.636674	-4.60463	4.13209e-06	1.68983e-05
MAPKBP1_ENSBTAG00000015142	1.61841	-3.93146	0.781982	-3.74876	0.00017771	0.000583354
CAPN15_ENSBTAG00000016592	0.962572	-3.92998	0.888553	-3.29748	0.000975573	0.00286567
LRMP_ENSBTAG00000019711	7.69671	-3.92809	0.36892	-7.93692	2.07269e-15	2.23978e-14
bta-mir-2887-2_ENSBTAG00000048174	5.11942	-3.92657	0.488309	-5.99326	2.05675e-09	1.20056e-08
MAP3K14_ENSBTAG00000007084	0.81179	-3.92649	0.909347	-3.21823	0.00128984	0.0037153
RUNX1_ENSBTAG00000004742	0.547968	-3.92385	1.03916	-2.81366	0.00489813	0.0126186
UNC5D_ENSBTAG00000010241	0.749846	-3.92383	1.04866	-2.78817	0.00530066	0.0135584
ENSBTAG00000043974	0.80425	-3.92064	0.898737	-3.24972	0.00115519	0.00335789
BANP_ENSBTAG00000023745	0.798054	-3.91861	0.933482	-3.12659	0.00176847	0.00495499
ACTL7B_ENSBTAG00000019467	0.462828	-3.91514	1.03214	-2.82436	0.00473754	0.012251
CSTA_ENSBTAG00000010688	1.23605	-3.91438	0.938811	-3.10433	0.00190708	0.00531825
ARHGAP39_ENSBTAG00000007186	2.20719	-3.91216	0.637528	-4.5679	4.92638e-06	1.99613e-05
TBPL2_ENSBTAG00000018277	1.50821	-3.91202	0.708329	-4.11111	3.93768e-05	0.000141501
ENSBTAG00000012014	3.63139	-3.91124	0.492663	-5.9092	3.43778e-09	1.96718e-08
SKOR1_ENSBTAG00000014145	0.496259	-3.90992	1.06336	-2.73653	0.00620913	0.0156679
WDR31_ENSBTAG00000005884	0.68987	-3.90635	1.03796	-2.80007	0.00510912	0.0131126
ANKRD13B_ENSBTAG00000001119	0.654196	-3.90578	1.05525	-2.75365	0.00589343	0.0149237
SCN2A_ENSBTAG00000038180	0.899413	-3.90534	0.924334	-3.14317	0.00167131	0.00471351
ENSBTAG00000017939	5.17912	-3.90371	0.419041	-6.92941	4.22606e-12	3.3251e-11
BCAR1_ENSBTAG00000012002	2.01756	-3.90265	0.668812	-4.34001	1.42479e-05	5.45588e-05
ENSBTAG00000020620	75.2732	-3.90199	0.363672	-7.97968	1.46712e-15	1.60315e-14
PADI6_ENSBTAG00000038945	12.8226	-3.90091	0.526634	-5.5084	3.62106e-08	1.86571e-07
DEUP1_ENSBTAG00000035110	1.64548	-3.90027	0.744524	-3.89547	9.80092e-05	0.000334761
SVEP1_ENSBTAG00000020243	1.6924	-3.89833	0.700038	-4.14025	3.46923e-05	0.000125726
ENSBTAG00000046539	1.1116	-3.89814	0.778759	-3.72148	0.000198058	0.000645342
U1_ENSBTAG00000029683	1.35501	-3.89599	0.756999	-3.82562	0.000130442	0.000437981
SPESP1_ENSBTAG00000005994	2.3521	-3.89215	0.628777	-4.59963	4.23232e-06	1.72771e-05
BTBD2_ENSBTAG00000016108	0.270583	-3.88853	1.21824	-2.37105	0.0177374	0.040657
EGR4_ENSBTAG00000024058	2.59941	-3.88728	0.605748	-4.76647	1.87481e-06	7.995e-06
ENSBTAG00000023666	190.446	-3.88707	0.534812	-5.39828	6.72824e-08	3.34916e-07
MYCL_ENSBTAG00000006338	0.83998	-3.8862	0.89984	-3.20746	0.00133911	0.00384828
MFSD4B_ENSBTAG00000009243	2.06697	-3.88402	0.657699	-4.38501	1.1598e-05	4.4941e-05
LEF1_ENSBTAG00000006844	20.7753	-3.88152	0.312944	-9.20779	3.32916e-20	5.21239e-19
NFATC4_ENSBTAG00000006366	5.65202	-3.88152	0.393473	-7.3233	2.41938e-13	2.15848e-12
KLHL32_ENSBTAG00000005301	2.81261	-3.88133	0.527161	-5.46574	4.60977e-08	2.35031e-07
ARL5B_ENSBTAG00000043964	0.719208	-3.88022	0.905829	-3.17965	0.00147452	0.00420819
ARHGEF33_ENSBTAG00000017039	0.889968	-3.87995	0.888838	-3.24013	0.00119475	0.00346109
ENSBTAG00000045748	2.06978	-3.87847	0.599795	-4.79909	1.59389e-06	6.84835e-06
ENSBTAG00000000301	0.486543	-3.87825	1.06371	-2.70587	0.00681253	0.0170801
ENSBTAG00000039499	1.78796	-3.87784	0.658474	-4.37048	1.23975e-05	4.78624e-05
CYP27A1_ENSBTAG00000013489	1.2339	-3.87529	1.18353	-2.42942	0.0151229	0.0351538
PAK4_ENSBTAG00000013958	1.24923	-3.87294	0.799029	-3.59554	0.000323719	0.00101999
HOGA1_ENSBTAG00000012721	0.673963	-3.8722	1.04081	-2.75958	0.00578759	0.0146829
CASP8_ENSBTAG00000015718	1.08743	-3.87163	0.906365	-3.16829	0.00153339	0.00435801
CDK17_ENSBTAG00000001510	11.8331	-3.87107	0.329805	-8.70534	3.16613e-18	4.25651e-17
DTX1_ENSBTAG00000016738	1.09587	-3.86828	0.911126	-3.14806	0.00164357	0.00464121
MYLK2_ENSBTAG00000014930	0.204898	-3.86751	1.20006	-2.38946	0.0168729	0.0388188
SLC4A4_ENSBTAG00000002348	7.92933	-3.86566	0.403318	-7.1052	1.20148e-12	9.94001e-12
MFN2_ENSBTAG00000005314	0.821956	-3.86387	0.893141	-3.20652	0.00134352	0.00385771
FRMD5_ENSBTAG00000017216	4.85371	-3.86165	0.457891	-6.24961	4.11466e-10	2.59714e-09
ZDHHC8_ENSBTAG00000006657	2.87926	-3.86156	0.54675	-5.23377	1.6609e-07	7.90735e-07
U1_ENSBTAG00000032407	0.265894	-3.85857	1.20252	-2.37716	0.0174467	0.0400445
HSH2D_ENSBTAG00000038154	1.38444	-3.85636	0.75495	-3.7835	0.000154637	0.000512293
CACNG3_ENSBTAG00000001404	0.479506	-3.85251	1.05146	-2.71292	0.00666935	0.0167519
SPP1_ENSBTAG00000005260	16.5164	-3.85125	0.600538	-4.74783	2.05612e-06	8.70841e-06
WEE2_ENSBTAG00000004658	30.4163	-3.85055	0.472288	-6.03562	1.58358e-09	9.36368e-09
TSPAN19_ENSBTAG00000047203	1.51166	-3.84774	0.762683	-3.73385	0.000188577	0.000616762
PPFIA2_ENSBTAG00000003036	3.85715	-3.84754	0.499372	-5.70224	1.18241e-08	6.38869e-08
FOXN1_ENSBTAG00000013095	1.6592	-3.84712	0.712041	-3.99853	6.37358e-05	0.000222879
NRSN1_ENSBTAG00000009180	1.49055	-3.84615	0.849763	-3.34934	0.000810029	0.00240213
PPEF2_ENSBTAG00000015449	1.00739	-3.846	0.781089	-3.64364	0.000268812	0.00085948
PIWIL3_ENSBTAG00000015526	2.26323	-3.84575	0.59761	-4.76189	1.91789e-06	8.1609e-06
APBA1_ENSBTAG00000008877	1.78453	-3.84528	0.663079	-4.29102	1.77854e-05	6.71081e-05
SPAG17_ENSBTAG00000001080	15.4242	-3.84302	0.320123	-8.88101	6.62549e-19	9.40723e-18
PNLDC1_ENSBTAG00000015166	5.3265	-3.84281	0.428369	-6.63636	3.21517e-11	2.31015e-10
ENSBTAG00000021501	1.7436	-3.84213	0.835126	-3.40323	0.000665933	0.00200043
FBRSL1_ENSBTAG00000039766	2.09447	-3.84161	0.648503	-4.38179	1.17707e-05	4.55974e-05
PRKCH_ENSBTAG00000003276	3.53303	-3.84119	0.496897	-5.71787	1.07869e-08	5.86069e-08
CMYA5_ENSBTAG00000006823	6.34207	-3.84068	0.411866	-6.89708	5.3082e-12	4.12662e-11
FBXO45_ENSBTAG00000006388	3.03383	-3.83826	0.506114	-5.60794	2.04747e-08	1.08187e-07
RIBC2_ENSBTAG00000003594	0.459822	-3.83701	1.10093	-2.57692	0.00996845	0.0241203
ENSBTAG00000008797	0.206517	-3.83213	1.19628	-2.36745	0.0179112	0.0410346
GFAP_ENSBTAG00000013534	0.599396	-3.83055	1.05983	-2.67077	0.00756773	0.0188181
TNFRSF6B_ENSBTAG00000027407	16.5461	-3.83035	0.648177	-4.36664	1.26173e-05	4.8656e-05
MEGF10_ENSBTAG00000000329	1.53142	-3.82954	0.730892	-3.87135	0.000108233	0.00036775
ENSBTAG00000046148	1.14562	-3.8294	0.836134	-3.3839	0.000714632	0.00213452
KLRG2_ENSBTAG00000017793	0.841911	-3.82806	0.889819	-3.17825	0.00148169	0.00422691
ZNF436_ENSBTAG00000002594	1.05297	-3.82646	0.784625	-3.6023	0.000315409	0.000996108
ENSBTAG00000014443	2.3365	-3.82413	0.562777	-5.01822	5.21536e-07	2.35415e-06
ENSBTAG00000016997	0.215601	-3.82384	1.22026	-2.31413	0.0206605	0.0466449
ENSBTAG00000015251	31.1437	-3.82257	0.446095	-6.32729	2.495e-10	1.60524e-09
ENSBTAG00000047726	1.41339	-3.82205	0.778925	-3.623	0.000291205	0.00092437
ENSBTAG00000017385	0.980272	-3.82113	0.909778	-3.1009	0.00192936	0.00537489
ENSBTAG00000023216	3.26997	-3.81943	0.511967	-5.50706	3.6487e-08	1.87925e-07
ADAM28_ENSBTAG00000037929	0.659103	-3.81877	1.12303	-2.50996	0.0120745	0.0286686
CDKN2B_ENSBTAG00000016412	2.49889	-3.81863	0.743011	-3.79353	0.000148523	0.000493115
LHX8_ENSBTAG00000019192	12.8527	-3.81706	0.345391	-8.15615	3.45863e-16	3.94995e-15
PHACTR3_ENSBTAG00000015080	28.7304	-3.81655	0.323468	-8.70736	3.11047e-18	4.18993e-17
CRH_ENSBTAG00000033128	8.80136	-3.81405	0.334561	-8.41117	4.05938e-17	4.96838e-16
PGM5_ENSBTAG00000033190	5.38237	-3.81394	0.527727	-5.33219	9.70366e-08	4.75403e-07
TFF3_ENSBTAG00000021276	6.81381	-3.81321	0.689555	-4.07975	4.50832e-05	0.000160865
ENSBTAG00000046158	6.41451	-3.81172	0.550133	-5.11099	3.20482e-07	1.4859e-06
EIF4ENIF1_ENSBTAG00000008991	39.5712	-3.80942	0.339894	-8.26557	1.39033e-16	1.63149e-15
ENSBTAG00000015315	2.74676	-3.80931	0.572968	-4.90308	9.43463e-07	4.13567e-06
ADHFE1_ENSBTAG00000004476	1.6961	-3.80891	0.655801	-4.28318	1.84242e-05	6.94225e-05
FRMD4B_ENSBTAG00000007624	11.5043	-3.8074	0.283224	-9.91232	3.68018e-23	7.29573e-22
PHC3_ENSBTAG00000013938	4.27272	-3.80685	0.496472	-5.65358	1.57139e-08	8.38095e-08
EBF1_ENSBTAG00000037508	1.62742	-3.80577	0.782472	-3.58577	0.00033608	0.0010548
IBSP_ENSBTAG00000000470	1.96488	-3.80229	0.688087	-4.07258	4.64956e-05	0.000165472
NHSL1_ENSBTAG00000000245	10.207	-3.80046	0.330327	-8.47786	2.29383e-17	2.89569e-16
ENSBTAG00000046943	2.16746	-3.80029	0.653639	-4.28415	1.83435e-05	6.91566e-05
USH2A_ENSBTAG00000006188	6.25034	-3.79335	0.429524	-6.50335	7.85496e-11	5.40236e-10
DUSP10_ENSBTAG00000001729	26.5801	-3.79313	0.35867	-7.78747	6.83633e-15	7.01558e-14
TMEM94_ENSBTAG00000007217	1.38232	-3.79257	0.709521	-3.93585	8.29012e-05	0.000285946
ENSBTAG00000007686	1.08983	-3.7897	0.790923	-3.52715	0.000420066	0.00129782
LMOD3_ENSBTAG00000021508	9.47103	-3.78666	0.394554	-7.06281	1.63165e-12	1.33453e-11
USP31_ENSBTAG00000011744	2.09326	-3.78462	0.614774	-4.5295	5.91244e-06	2.37175e-05
SNRK_ENSBTAG00000003325	9.33617	-3.78208	0.322316	-8.63153	6.0539e-18	7.94334e-17
PRKG2_ENSBTAG00000002978	0.417158	-3.78072	1.05892	-2.62599	0.00863981	0.0211945
bta-mir-2904-3_ENSBTAG00000045532	0.85722	-3.78014	0.90228	-3.08124	0.0020614	0.00571592
ENSBTAG00000047667	2.59305	-3.77819	0.568924	-4.88323	1.04362e-06	4.56009e-06
ANO4_ENSBTAG00000004145	9.45422	-3.77767	0.341014	-8.14532	3.78288e-16	4.30586e-15
FAM19A2_ENSBTAG00000047818	0.384552	-3.77754	1.06722	-2.60259	0.00925218	0.0225268
ENSBTAG00000037699	53.3224	-3.7775	0.532921	-5.21185	1.86966e-07	8.85495e-07
CCDC134_ENSBTAG00000021173	0.487418	-3.77671	1.06011	-2.61926	0.00881201	0.0215666
PAX6_ENSBTAG00000004561	1.0827	-3.77622	0.883272	-3.14311	0.00167161	0.00471351
XPO6_ENSBTAG00000010309	7.70023	-3.77556	0.352812	-7.86696	3.6337e-15	3.82089e-14
IQSEC1_ENSBTAG00000003237	1.61858	-3.77553	0.652252	-4.25529	2.08776e-05	7.80851e-05
ENSBTAG00000009675	180.674	-3.7753	0.483896	-5.73532	9.7326e-09	5.30689e-08
SLC47A1_ENSBTAG00000016544	1.05305	-3.77281	0.799534	-3.46803	0.000524291	0.00159922
ACCSL_ENSBTAG00000012053	41.5779	-3.77238	0.374503	-7.40284	1.33302e-13	1.2171e-12
IFIT2_ENSBTAG00000034918	0.739736	-3.76634	0.899295	-3.07612	0.0020971	0.00580667
PHKA2_ENSBTAG00000015355	20.994	-3.76566	0.291166	-9.49857	2.12796e-21	3.68388e-20
SLC39A12_ENSBTAG00000015525	6.0309	-3.76481	0.372825	-7.41583	1.20863e-13	1.10722e-12
U6_ENSBTAG00000044273	4.32827	-3.75805	0.540098	-5.10657	3.28057e-07	1.51948e-06
ENSBTAG00000039028	5.73174	-3.75778	0.703283	-3.9213	8.80739e-05	0.000303023
CHGB_ENSBTAG00000011782	1.20012	-3.75372	0.786805	-3.49987	0.000465482	0.0014307
FLOT2_ENSBTAG00000010073	0.480309	-3.74468	1.14221	-2.40295	0.0162635	0.0375305
ENTPD6_ENSBTAG00000009881	0.452436	-3.74407	1.05199	-2.60845	0.00909538	0.0221961
ENSBTAG00000025760	0.527398	-3.74186	1.05018	-2.61085	0.00903172	0.022049
CFAP43_ENSBTAG00000014574	2.80649	-3.74002	0.570066	-4.80649	1.53602e-06	6.6101e-06
SLC17A1_ENSBTAG00000037917	3.23429	-3.73866	0.545525	-5.02023	5.16097e-07	2.33268e-06
ENSBTAG00000005429	4.17841	-3.7384	0.475244	-5.7621	8.30738e-09	4.56338e-08
ENSBTAG00000000529	3.68416	-3.7373	0.489002	-5.59774	2.17167e-08	1.14264e-07
LRRC15_ENSBTAG00000038600	1.04163	-3.73643	0.783587	-3.49218	0.000479097	0.00147023
RTKN2_ENSBTAG00000014020	5.27344	-3.73364	0.391366	-6.98487	2.85122e-12	2.28148e-11
ENSBTAG00000046288	1.98519	-3.73047	0.662322	-4.12258	3.74653e-05	0.000135094
ENSBTAG00000024204	5.41776	-3.72944	0.505064	-5.40416	6.5114e-08	3.25189e-07
PRR7_ENSBTAG00000011398	0.940723	-3.72874	0.909295	-3.00094	0.00269152	0.00729433
IRF2BP1_ENSBTAG00000000154	2.81007	-3.72765	0.486798	-5.60325	2.10366e-08	1.10985e-07
FOXI3_ENSBTAG00000040093	1.67585	-3.72597	0.662032	-4.11759	3.82861e-05	0.000137873
PRKD1_ENSBTAG00000012789	0.479646	-3.72487	1.04739	-2.60159	0.00927918	0.0225805
ENSBTAG00000043779	0.191259	-3.72151	1.22012	-2.23053	0.0257122	0.0567096
NOTCH1_ENSBTAG00000022799	0.477681	-3.71953	1.06144	-2.56212	0.0104035	0.0250488
SEMA3A_ENSBTAG00000018133	0.55044	-3.71868	1.0644	-2.5542	0.0106432	0.0255538
ENSBTAG00000031669	0.4353	-3.71863	1.05815	-2.56924	0.0101923	0.0246053
ELK3_ENSBTAG00000001509	5.64615	-3.71524	0.426754	-6.36254	1.98444e-10	1.29691e-09
SLC29A4_ENSBTAG00000007772	2.4758	-3.71404	0.549303	-4.94088	7.77705e-07	3.43221e-06
ATP10A_ENSBTAG00000027081	1.63426	-3.71374	0.658385	-4.12181	3.75914e-05	0.000135478
PVALB_ENSBTAG00000019159	1.10875	-3.71302	0.946941	-2.86504	0.00416958	0.0109397
AARD_ENSBTAG00000032738	4.2632	-3.71239	0.488457	-5.55296	2.80867e-08	1.46259e-07
NCAM2_ENSBTAG00000003301	0.54516	-3.71229	1.06233	-2.55315	0.0106752	0.0256216
NR3C2_ENSBTAG00000027182	14.7866	-3.71224	0.332832	-8.14896	3.67077e-16	4.18174e-15
TTC23L_ENSBTAG00000032933	0.495252	-3.7108	1.05706	-2.56447	0.0103334	0.0249108
GRIN2A_ENSBTAG00000007887	0.520132	-3.70874	1.056	-2.5651	0.0103146	0.0248698
ENSBTAG00000006727	0.677994	-3.70853	0.913017	-2.96657	0.00301146	0.00809876
BMP6_ENSBTAG00000019234	2.45542	-3.70571	0.570437	-4.74322	2.10352e-06	8.89262e-06
SYTL2_ENSBTAG00000000460	64.7144	-3.70259	0.429336	-6.29481	3.07769e-10	1.96348e-09
KCNIP4_ENSBTAG00000047743	0.378831	-3.69652	1.06542	-2.53095	0.0113753	0.0271446
ENSBTAG00000047685	2.87099	-3.69608	0.491656	-5.48368	4.16579e-08	2.1343e-07
HIPK2_ENSBTAG00000017860	1.15297	-3.69294	0.779472	-3.45483	0.000550649	0.00167401
DCAF1_ENSBTAG00000006501	28.3775	-3.69238	0.225524	-11.9383	7.46952e-33	2.70626e-31
KIF17_ENSBTAG00000017644	0.393362	-3.69224	1.06785	-2.52117	0.0116965	0.0278623
GRK3_ENSBTAG00000000005	0.441721	-3.69221	1.06434	-2.52947	0.0114233	0.0272449
HIGD1C_ENSBTAG00000047358	1.93992	-3.69031	0.636172	-4.22891	2.3483e-05	8.71853e-05
PLAG1_ENSBTAG00000004022	1.05851	-3.68907	0.813737	-3.3046	0.00095113	0.00279868
RBM38_ENSBTAG00000008105	3.81851	-3.6885	0.506427	-5.30875	1.10378e-07	5.38253e-07
ALDH1A2_ENSBTAG00000010119	1.68727	-3.68448	0.65003	-4.12978	3.63109e-05	0.00013114
COX7A1_ENSBTAG00000014878	2.82402	-3.68272	0.543087	-4.93977	7.82153e-07	3.44961e-06
SKOR2_ENSBTAG00000032962	1.99833	-3.67924	0.605228	-4.42683	9.5628e-06	3.74372e-05
DGKB_ENSBTAG00000021905	7.9484	-3.67912	0.361587	-7.40935	1.26924e-13	1.16119e-12
MZB1_ENSBTAG00000038337	1.16167	-3.67876	0.810476	-3.30518	0.00094917	0.00279352
RFX5_ENSBTAG00000017580	1.20829	-3.67838	0.789859	-3.39096	0.000696481	0.00208578
PIK3C2B_ENSBTAG00000024633	1.04913	-3.67667	0.813366	-3.29086	0.000998833	0.0029277
CLOCK_ENSBTAG00000044044	4.33254	-3.67652	0.429908	-6.22579	4.79141e-10	3.00211e-09
ZNF703_ENSBTAG00000013943	0.762219	-3.67273	0.914675	-2.92205	0.00347731	0.00926581
LINC00238_ENSBTAG00000014234	0.383044	-3.67191	1.06331	-2.51281	0.0119773	0.0284717
ITGB6_ENSBTAG00000009080	0.780994	-3.67178	1.07415	-2.48735	0.01287	0.0303349
SERPINA6_ENSBTAG00000039808	1.22537	-3.67062	0.712008	-3.75083	0.000176247	0.000579248
LAMA4_ENSBTAG00000008817	0.631825	-3.6705	1.06584	-2.50554	0.0122264	0.0289781
bta-mir-2887-2_ENSBTAG00000048205	5.63348	-3.66925	0.497595	-5.3643	8.12623e-08	4.01433e-07
PRELP_ENSBTAG00000017834	0.600654	-3.66923	1.1087	-2.40753	0.0160608	0.0371129
HCFC1_ENSBTAG00000011904	6.90488	-3.66759	0.399821	-6.67195	2.52421e-11	1.83318e-10
ADCY9_ENSBTAG00000016629	2.56528	-3.66703	0.538088	-4.95649	7.17764e-07	3.18413e-06
NAV3_ENSBTAG00000009852	7.89446	-3.66505	0.35196	-7.57202	3.67459e-14	3.5148e-13
SUSD6_ENSBTAG00000003857	4.26477	-3.66502	0.517575	-5.14905	2.61812e-07	1.22259e-06
KRT4_ENSBTAG00000012034	0.751035	-3.66454	0.937715	-2.84153	0.00448979	0.0116789
DDAH1_ENSBTAG00000034776	2.74531	-3.66421	0.598706	-4.44995	8.58913e-06	3.38095e-05
BMP15_ENSBTAG00000045782	39.8899	-3.664	0.472294	-5.64055	1.69505e-08	9.00534e-08
SYCP2L_ENSBTAG00000031377	2.15308	-3.66234	0.616249	-4.32023	1.55866e-05	5.93689e-05
SFXN3_ENSBTAG00000005015	0.421499	-3.66192	1.05599	-2.52079	0.0117093	0.0278879
SLC24A2_ENSBTAG00000043972	0.653641	-3.65939	1.04503	-2.54479	0.0109344	0.0261919
NRG2_ENSBTAG00000010689	1.73072	-3.65801	0.678572	-3.91707	8.96309e-05	0.000308147
ENSBTAG00000010433	5.2914	-3.65789	0.784886	-3.38633	0.000708331	0.00211894
CD276_ENSBTAG00000019734	0.517621	-3.65514	1.04662	-2.53688	0.0111847	0.0267317
ENSBTAG00000019009	15.4482	-3.65296	0.363501	-7.29835	2.91328e-13	2.5739e-12
EXD1_ENSBTAG00000008363	0.719532	-3.65164	0.91784	-2.889	0.00386471	0.0102124
FANK1_ENSBTAG00000022917	41.749	-3.65134	0.552344	-4.80017	1.58532e-06	6.8137e-06
ARHGAP27_ENSBTAG00000000571	0.998877	-3.65109	0.899992	-2.94568	0.00322246	0.00862542
PEX5L_ENSBTAG00000013219	9.37919	-3.65099	0.323665	-8.19054	2.60046e-16	2.99239e-15
ENSBTAG00000031767	0.75433	-3.64931	0.903104	-2.93356	0.00335095	0.00895182
ENSBTAG00000013920	22.4656	-3.64827	0.324541	-8.16003	3.34948e-16	3.8285e-15
ZNF804B_ENSBTAG00000046430	1.78016	-3.64668	0.698477	-3.78921	0.000151125	0.000501162
DPYD_ENSBTAG00000031358	0.422434	-3.64501	1.06634	-2.48047	0.0131211	0.0308789
CCNO_ENSBTAG00000047594	25.5401	-3.6448	0.384175	-6.88436	5.80463e-12	4.49209e-11
ADAR_ENSBTAG00000007519	2.96634	-3.64468	0.529848	-4.99138	5.9948e-07	2.68469e-06
CGNL1_ENSBTAG00000008575	19.288	-3.64404	0.287764	-9.18821	3.99434e-20	6.19281e-19
SYVN1_ENSBTAG00000005076	4.42978	-3.64271	0.452178	-5.8444	5.08384e-09	2.85997e-08
SLC35E1_ENSBTAG00000005295	0.626134	-3.64117	0.908313	-2.90777	0.00364012	0.00967135
UPP2_ENSBTAG00000012801	1.10108	-3.64094	0.908472	-2.90701	0.00364906	0.0096932
ENSBTAG00000018086	0.772502	-3.64076	0.910812	-2.89935	0.00373938	0.00990424
LINGO2_ENSBTAG00000016070	3.43847	-3.63936	0.455611	-5.79302	6.91337e-09	3.83549e-08
MT3_ENSBTAG00000016886	6.92027	-3.63904	0.389816	-6.76995	1.28823e-11	9.67343e-11
CLEC3B_ENSBTAG00000018331	0.658301	-3.63695	0.946394	-2.78632	0.00533109	0.0136311
POLD1_ENSBTAG00000011083	0.561782	-3.63686	0.923196	-2.85623	0.004287	0.0112026
AMIGO1_ENSBTAG00000014083	6.05838	-3.63623	0.439396	-5.99967	1.97719e-09	1.1556e-08
ENSBTAG00000010640	0.57014	-3.63504	0.921156	-2.86058	0.00422868	0.0110693
PDE6C_ENSBTAG00000000445	66.4324	-3.63466	0.334635	-7.87325	3.45545e-15	3.64745e-14
FOSL1_ENSBTAG00000006194	0.576251	-3.62802	0.921407	-2.85218	0.00434202	0.0113377
SAXO1_ENSBTAG00000001322	194.028	-3.62726	0.420481	-6.24822	4.15153e-10	2.6192e-09
bta-mir-2904-3_ENSBTAG00000047852	0.569475	-3.62626	1.06907	-2.45659	0.0140262	0.0328224
CARM1_ENSBTAG00000012048	2.68114	-3.6248	0.507502	-5.17199	2.31609e-07	1.08501e-06
MPIG6B_ENSBTAG00000013525	36.0818	-3.62341	0.375344	-6.98934	2.7618e-12	2.21122e-11
EML6_ENSBTAG00000011101	1.37357	-3.62104	0.798856	-3.281	0.00103442	0.00302364
MAPRE2_ENSBTAG00000007520	3.21486	-3.62091	0.49634	-5.28048	1.28847e-07	6.21001e-07
bta-mir-2904-3_ENSBTAG00000047042	0.500896	-3.62036	1.09149	-2.40073	0.0163625	0.0377277
ENSBTAG00000000564	7.16897	-3.61903	0.410464	-6.38065	1.76335e-10	1.16243e-09
FGF16_ENSBTAG00000006722	0.586315	-3.61811	0.913508	-2.866	0.00415695	0.010915
ARHGEF37_ENSBTAG00000015419	0.544515	-3.61661	1.06741	-2.45137	0.0142315	0.0332401
KRT73_ENSBTAG00000037638	1.21643	-3.61608	0.793811	-3.2956	0.000982135	0.00288308
ANTXR2_ENSBTAG00000014324	2.98473	-3.61528	0.616705	-4.24074	2.22789e-05	8.29174e-05
ENSBTAG00000048157	2.85903	-3.6152	0.494967	-5.28359	1.26675e-07	6.11398e-07
AMPD3_ENSBTAG00000015821	8.65741	-3.61507	0.359297	-7.27828	3.38096e-13	2.97172e-12
ENSBTAG00000047452	2.98785	-3.61313	0.504472	-5.17994	2.21959e-07	1.04183e-06
CHRNA3_ENSBTAG00000003130	6.73367	-3.61091	0.372916	-7.00133	2.53544e-12	2.03955e-11
GPR84_ENSBTAG00000015592	12.4037	-3.60906	0.325031	-8.02713	9.97829e-16	1.1027e-14
HEY2_ENSBTAG00000000919	12.4339	-3.60745	0.320325	-8.14002	3.95201e-16	4.4909e-15
TMEM106A_ENSBTAG00000006801	29.8571	-3.60707	0.347814	-7.49559	6.60003e-14	6.16619e-13
ESR2_ENSBTAG00000004498	0.377632	-3.60685	1.08182	-2.40969	0.0159659	0.036906
ATP8B1_ENSBTAG00000005738	2.80536	-3.60191	0.555025	-4.68791	2.76003e-06	1.15253e-05
BTG4_ENSBTAG00000034346	221.446	-3.60118	0.467753	-5.56101	2.68216e-08	1.39724e-07
RETREG3_ENSBTAG00000032493	1.13807	-3.60004	0.769055	-3.38082	0.000722696	0.00215625
PTPRS_ENSBTAG00000018052	0.422503	-3.59817	1.10211	-2.35746	0.0184002	0.0420493
OSBPL10_ENSBTAG00000009194	2.29972	-3.59764	0.558623	-4.65009	3.31794e-06	1.37583e-05
MGC148692_ENSBTAG00000040398	42.904	-3.59687	0.431575	-6.01721	1.7745e-09	1.04339e-08
bta-mir-2887-2_ENSBTAG00000047370	3.64202	-3.5966	0.541769	-4.79281	1.64459e-06	7.05733e-06
GTF3C4_ENSBTAG00000004091	0.643089	-3.59625	1.077	-2.41064	0.0159246	0.0368357
C15orf48_ENSBTAG00000004558	3.03978	-3.59607	0.639527	-4.05936	4.92075e-05	0.000174623
SOX30_ENSBTAG00000020491	4.57	-3.59578	0.413646	-6.27536	3.48834e-10	2.21409e-09
MKL1_ENSBTAG00000002630	4.42749	-3.59544	0.446021	-5.81909	5.91693e-09	3.30415e-08
ENSBTAG00000031134	4.0245	-3.59524	0.446693	-5.80989	6.25134e-09	3.4795e-08
PHACTR1_ENSBTAG00000012039	1.55937	-3.59025	0.686226	-3.77464	0.000160241	0.00052932
GAS2_ENSBTAG00000021654	1.20718	-3.58693	0.71875	-3.59921	0.00031919	0.00100735
ROS1_ENSBTAG00000047600	1.61855	-3.5868	0.608299	-4.25251	2.11391e-05	7.89983e-05
ENSBTAG00000018399	30.2879	-3.58668	0.363567	-7.11472	1.12136e-12	9.3054e-12
ENSBTAG00000034940	9.99038	-3.5839	0.389184	-6.63929	3.15198e-11	2.26713e-10
SHANK2_ENSBTAG00000003171	1.04763	-3.58145	0.727079	-3.55044	0.000384584	0.00119496
BNC2_ENSBTAG00000003669	3.07256	-3.58075	0.518665	-4.97576	6.4992e-07	2.89445e-06
ENSBTAG00000045531	0.393401	-3.58	1.06349	-2.42597	0.0152677	0.0354602
ENSBTAG00000046310	3.10122	-3.57992	0.556199	-4.6385	3.50953e-06	1.44999e-05
SLBP2_ENSBTAG00000048053	171.122	-3.57906	0.445945	-5.78335	7.32296e-09	4.04956e-08
RND1_ENSBTAG00000018773	17.6562	-3.57851	0.299953	-8.59639	8.22618e-18	1.06706e-16
ANKRD52_ENSBTAG00000011762	0.356043	-3.57805	1.06581	-2.41886	0.0155692	0.0360929
STAG3_ENSBTAG00000010496	2.52611	-3.57735	0.563814	-4.57128	4.84745e-06	1.96473e-05
CTNND2_ENSBTAG00000017222	1.4226	-3.57634	0.728169	-3.53811	0.000402998	0.00124933
PREX1_ENSBTAG00000015609	0.832024	-3.57624	0.948842	-2.71514	0.00662474	0.0166459
TECTB_ENSBTAG00000006689	28.1925	-3.57609	0.352373	-7.31067	2.65813e-13	2.35847e-12
CCL25_ENSBTAG00000005581	68.5949	-3.57596	0.358027	-7.19486	6.25235e-13	5.32705e-12
ZP4_ENSBTAG00000026085	83.779	-3.57469	0.480768	-5.35538	8.53779e-08	4.20699e-07
KMT5C_ENSBTAG00000014087	2.78641	-3.57356	0.495632	-5.19248	2.07512e-07	9.77381e-07
FBXO48_ENSBTAG00000047772	0.344382	-3.57311	1.08489	-2.37178	0.0177028	0.0405913
TFAP2B_ENSBTAG00000020426	20.6487	-3.57228	0.372764	-6.90056	5.17975e-12	4.03365e-11
TLR5_ENSBTAG00000000477	0.64536	-3.57025	1.10997	-2.31561	0.0205796	0.0464853
ADAMTSL1_ENSBTAG00000002997	1.62219	-3.56919	0.671919	-3.82365	0.000131488	0.000441061
ROBO2_ENSBTAG00000010462	2.49107	-3.56906	0.578951	-4.43744	9.1037e-06	3.5732e-05
RGS2_ENSBTAG00000034366	250.01	-3.56834	0.445709	-5.76238	8.29379e-09	4.56058e-08
CCNB3_ENSBTAG00000046286	62.2599	-3.5679	0.272523	-9.42267	4.39766e-21	7.45257e-20
WDPCP_ENSBTAG00000005151	1.32638	-3.56675	0.722199	-3.55408	0.000379309	0.00117991
SEMA4B_ENSBTAG00000021273	0.981525	-3.56587	0.791443	-3.24201	0.0011869	0.00343983
CDK19_ENSBTAG00000007288	2.77421	-3.5655	0.532486	-4.81796	1.4503e-06	6.25701e-06
MUC15_ENSBTAG00000027126	1.65358	-3.56398	0.661695	-3.87486	0.000106684	0.000362804
RAB27B_ENSBTAG00000002788	3.11148	-3.5639	0.522734	-4.90479	9.35255e-07	4.10364e-06
CSGALNACT2_ENSBTAG00000005165	7.11094	-3.56312	0.403595	-6.35071	2.14325e-10	1.39403e-09
KRT17_ENSBTAG00000006806	1.02666	-3.56161	0.918438	-2.78909	0.0052856	0.0135224
ME1_ENSBTAG00000005681	14.7323	-3.56157	0.308401	-8.30597	9.90098e-17	1.17598e-15
CCDC65_ENSBTAG00000015825	17.6902	-3.56081	0.30798	-8.31487	9.18552e-17	1.09961e-15
ZFP28_ENSBTAG00000002055	0.654198	-3.5608	0.908761	-2.8179	0.00483383	0.0124694
MCF2_ENSBTAG00000004007	5.00567	-3.56038	0.447823	-5.71739	1.08172e-08	5.87486e-08
IRS1_ENSBTAG00000021308	0.396801	-3.5581	1.07377	-2.38235	0.0172025	0.0395437
LRIG1_ENSBTAG00000010360	2.31608	-3.55621	0.593752	-4.30517	1.66854e-05	6.32194e-05
PDE3A_ENSBTAG00000017260	2.37607	-3.55497	0.542622	-4.70856	2.49475e-06	1.04688e-05
SH3RF1_ENSBTAG00000001508	4.87644	-3.55476	0.39671	-6.43986	1.19582e-10	8.07002e-10
CTBP1_ENSBTAG00000008480	2.24887	-3.55385	0.565046	-4.51973	6.19188e-06	2.47657e-05
ENSBTAG00000047953	10.1494	-3.55144	0.425008	-6.00328	1.93372e-09	1.13165e-08
DRC7_ENSBTAG00000008005	35.0248	-3.55066	0.321895	-7.92389	2.30195e-15	2.47578e-14
LHX5_ENSBTAG00000003107	0.639568	-3.54898	1.27896	-1.99301	0.0462598	0.0964676
IL17RB_ENSBTAG00000011178	6.69679	-3.54827	0.388321	-6.56226	5.29976e-11	3.71991e-10
NLRP9_ENSBTAG00000004725	77.493	-3.54361	0.427537	-5.94945	2.69041e-09	1.55187e-08
ICAM4_ENSBTAG00000010314	3.16998	-3.5429	0.573178	-4.4365	9.14354e-06	3.58781e-05
SIPA1L3_ENSBTAG00000018225	2.13849	-3.54208	0.581234	-4.37358	1.22225e-05	4.72671e-05
NLRP1_ENSBTAG00000020433	2.32232	-3.53802	0.59811	-4.24341	2.20152e-05	8.20481e-05
ENSBTAG00000040350	2.33548	-3.53801	0.557959	-4.54874	5.39686e-06	2.17579e-05
CDKL5_ENSBTAG00000007428	1.95154	-3.53746	0.587072	-4.32223	1.54462e-05	5.88834e-05
NPM2_ENSBTAG00000046918	116.396	-3.53733	0.483051	-5.2527	1.49882e-07	7.15319e-07
ZP2_ENSBTAG00000011504	239.985	-3.53629	0.48665	-5.21172	1.87096e-07	8.85803e-07
IL17RD_ENSBTAG00000010999	0.305269	-3.53602	1.08117	-2.34563	0.0189952	0.0432281
CNNM3_ENSBTAG00000010846	1.26606	-3.53545	0.73185	-3.46444	0.00053133	0.0016196
TP53BP2_ENSBTAG00000012781	11.6221	-3.53541	0.262093	-9.67368	3.90109e-22	7.15234e-21
CCNI2_ENSBTAG00000031246	11.4632	-3.53469	0.307626	-8.23951	1.72911e-16	2.01517e-15
ENSBTAG00000016486	0.568994	-3.53464	1.03604	-2.44646	0.0144267	0.0336673
ZFYVE1_ENSBTAG00000011041	59.0257	-3.53453	0.300143	-8.4444	3.05624e-17	3.81234e-16
SLC5A1_ENSBTAG00000012851	0.382846	-3.53241	1.06403	-2.38001	0.0173122	0.0397692
CCDC146_ENSBTAG00000009341	17.0152	-3.53225	0.41725	-6.0689	1.28791e-09	7.70886e-09
SCN4B_ENSBTAG00000039340	0.773242	-3.52954	0.802543	-3.1519	0.00162211	0.0045856
SCG3_ENSBTAG00000017677	11.6574	-3.52942	0.324857	-7.78626	6.90196e-15	7.07761e-14
TTC39A_ENSBTAG00000002451	0.599291	-3.5286	0.902966	-2.80033	0.00510512	0.0131048
NR1I2_ENSBTAG00000019557	4.20168	-3.528	0.479633	-5.27069	1.3591e-07	6.53662e-07
MAATS1_ENSBTAG00000001293	0.665178	-3.52772	0.911444	-2.77332	0.00554879	0.0141269
THSD7B_ENSBTAG00000044055	1.44774	-3.52769	0.657055	-3.847	0.000119573	0.00040367
ENSBTAG00000000309	0.475953	-3.52754	1.09054	-2.3177	0.0204654	0.0462733
DIRAS2_ENSBTAG00000014523	22.3478	-3.52726	0.335436	-7.53425	4.91152e-14	4.62665e-13
AGR3_ENSBTAG00000045578	0.537726	-3.52648	1.07647	-2.34701	0.0189248	0.0431109
HIST1H4K_ENSBTAG00000032259	3.2568	-3.52522	0.486558	-5.18996	2.10338e-07	9.88985e-07
CFAP45_ENSBTAG00000018487	0.369619	-3.52486	1.13371	-2.22708	0.0259419	0.0571426
MOS_ENSBTAG00000019145	45.6691	-3.5228	0.442401	-5.70253	1.18043e-08	6.38051e-08
CHST4_ENSBTAG00000016968	1.25775	-3.52146	0.810556	-3.11078	0.00186596	0.00520889
ENSBTAG00000011012	0.679025	-3.52104	0.937845	-2.68812	0.00718564	0.0179497
ENSBTAG00000023697	6.16847	-3.52078	0.395593	-6.37215	1.86401e-10	1.22289e-09
PLAGL1_ENSBTAG00000026523	0.534408	-3.52049	0.92855	-2.71443	0.00663891	0.0166785
CHL1_ENSBTAG00000002471	17.736	-3.51972	0.3354	-7.51258	5.79735e-14	5.4386e-13
CXCR4_ENSBTAG00000001060	7.64584	-3.51713	0.458996	-5.484	4.1581e-08	2.13116e-07
SNCA_ENSBTAG00000024957	5.43397	-3.51603	0.3847	-6.54025	6.14171e-11	4.27354e-10
SYNJ2_ENSBTAG00000000817	1.51797	-3.51436	0.717907	-3.50235	0.000461175	0.0014181
CCDC92_ENSBTAG00000020346	9.53429	-3.51436	0.342534	-7.34047	2.12844e-13	1.90763e-12
ENSBTAG00000001879	4.51419	-3.51375	0.438137	-5.73736	9.61638e-09	5.24981e-08
LRP6_ENSBTAG00000011761	5.13264	-3.51253	0.40435	-6.21376	5.17327e-10	3.23e-09
LMO7_ENSBTAG00000010693	45.599	-3.51226	0.224744	-11.1783	5.20629e-29	1.50982e-27
PNOC_ENSBTAG00000000534	6.05871	-3.5119	0.390723	-6.42884	1.28578e-10	8.63448e-10
ASB16_ENSBTAG00000019658	0.910448	-3.51002	0.802165	-3.12906	0.00175365	0.00491648
WFIKKN2_ENSBTAG00000000731	1.02648	-3.50872	0.849662	-2.95261	0.00315101	0.00845574
ARHGAP24_ENSBTAG00000003959	2.01256	-3.50802	0.543198	-4.61715	3.89046e-06	1.59627e-05
FBXO43_ENSBTAG00000019795	10.4274	-3.50769	0.398781	-6.28839	3.20767e-10	2.04259e-09
ABCA13_ENSBTAG00000003531	1.81764	-3.50719	0.621218	-4.03592	5.43891e-05	0.000191815
SLC2A6_ENSBTAG00000001824	0.527686	-3.50714	1.06848	-2.34646	0.0189527	0.0431529
DDX43_ENSBTAG00000021814	10.3233	-3.50542	0.31854	-7.86533	3.68124e-15	3.86488e-14
ENSBTAG00000027444	9.80984	-3.50404	0.296639	-8.44138	3.13607e-17	3.90835e-16
SGCD_ENSBTAG00000044046	3.00033	-3.50353	0.481108	-5.20367	1.9539e-07	9.22834e-07
TDRD10_ENSBTAG00000011881	0.858315	-3.50256	0.826669	-3.02729	0.00246761	0.00673416
ENSBTAG00000046247	1.14892	-3.50115	0.801097	-3.12216	0.00179531	0.00502504
UHRF2_ENSBTAG00000020815	47.6176	-3.50038	0.274429	-9.1112	8.1472e-20	1.23373e-18
FHIT_ENSBTAG00000014418	1.24227	-3.49979	0.692603	-3.60927	0.000307059	0.000971312
C11orf16_ENSBTAG00000001917	31.8424	-3.49862	0.381797	-6.54437	5.97453e-11	4.17636e-10
PPARG_ENSBTAG00000001333	12.8097	-3.49842	0.311592	-8.01822	1.07288e-15	1.18276e-14
DAG1_ENSBTAG00000011580	3.02012	-3.49786	0.525841	-4.75021	2.03204e-06	8.60907e-06
C12orf40_ENSBTAG00000044176	4.38625	-3.49731	0.455859	-5.47825	4.29563e-08	2.19671e-07
ENSBTAG00000019266	0.661538	-3.49416	0.948521	-2.62953	0.00855034	0.0209864
XKRX_ENSBTAG00000005378	7.24664	-3.49347	0.351115	-7.10156	1.23352e-12	1.01989e-11
P2RX1_ENSBTAG00000007169	2.85389	-3.49185	0.494658	-5.03752	4.71598e-07	2.14432e-06
NELFA_ENSBTAG00000017921	2.02238	-3.49176	0.577998	-4.31102	1.62503e-05	6.17079e-05
ENSBTAG00000021565	47.7566	-3.49174	0.435952	-5.71564	1.09294e-08	5.93044e-08
DOCK3_ENSBTAG00000001874	0.483049	-3.49055	1.07144	-2.32448	0.0200999	0.0455221
RGS10_ENSBTAG00000002647	5.24354	-3.49033	0.410378	-6.06837	1.29212e-09	7.73062e-09
RPGRIP1_ENSBTAG00000004694	37.5501	-3.49023	0.355997	-6.9951	2.65074e-12	2.12979e-11
EPS8_ENSBTAG00000000369	3.27815	-3.48891	0.473083	-5.26104	1.43244e-07	6.85311e-07
ELAVL2_ENSBTAG00000046348	2.94633	-3.48859	0.51738	-4.80999	1.50937e-06	6.50157e-06
HDAC9_ENSBTAG00000003808	1.14797	-3.48715	0.738894	-3.36605	0.000762539	0.00226474
DCLK2_ENSBTAG00000008098	2.83228	-3.48493	0.488103	-5.09099	3.56196e-07	1.64146e-06
AMDHD1_ENSBTAG00000016275	5.90893	-3.48474	0.444826	-5.58588	2.3252e-08	1.2191e-07
TMEM178A_ENSBTAG00000017318	2.20525	-3.48474	0.550543	-4.51325	6.38429e-06	2.54905e-05
VCAN_ENSBTAG00000014906	1.12778	-3.48168	0.719569	-3.44885	0.000562987	0.00170971
TMEM171_ENSBTAG00000008494	9.97724	-3.48152	0.375631	-6.60628	3.94096e-11	2.80654e-10
ENSBTAG00000015646	0.563039	-3.4801	1.09759	-2.25958	0.0238474	0.0529818
DMRT2_ENSBTAG00000008062	2.57638	-3.47697	0.520102	-4.76247	1.91241e-06	8.14011e-06
TMTC1_ENSBTAG00000005370	0.68475	-3.47672	0.933242	-2.65388	0.00795712	0.019679
ARHGAP22_ENSBTAG00000007878	6.31813	-3.47586	0.362412	-6.8316	8.39729e-12	6.41133e-11
PAX3_ENSBTAG00000009950	13.9954	-3.47581	0.358636	-6.9034	5.07716e-12	3.95827e-11
SDC3_ENSBTAG00000026676	1.63956	-3.47484	0.625394	-3.95726	7.58155e-05	0.000262767
CSDC2_ENSBTAG00000004004	3.92	-3.47411	0.459197	-5.38791	7.12805e-08	3.54044e-07
LRP1_ENSBTAG00000010830	1.65157	-3.47217	0.590389	-4.18736	2.82224e-05	0.000103598
SLC46A3_ENSBTAG00000008686	0.327544	-3.47195	1.08822	-2.27156	0.0231131	0.0514843
ZNF503_ENSBTAG00000014506	1.11651	-3.47016	0.731759	-3.37565	0.000736406	0.00219236
FBXO31_ENSBTAG00000002226	0.546255	-3.46968	0.936047	-2.63842	0.00832938	0.0204955
ENSBTAG00000022396	6.68832	-3.46948	0.732056	-3.37335	0.000742606	0.0022089
ENSBTAG00000046456	0.483719	-3.46891	1.09484	-2.25503	0.0241314	0.0535779
KAT2A_ENSBTAG00000044019	3.25808	-3.4675	0.469307	-5.25775	1.4583e-07	6.96464e-07
CBLN4_ENSBTAG00000017524	2.2351	-3.46617	0.712267	-3.46242	0.000535344	0.00163002
ENSBTAG00000014514	1.87625	-3.46575	0.688622	-3.5807	0.000342678	0.00107379
LRRC8B_ENSBTAG00000020214	3.65896	-3.46319	0.446142	-5.52109	3.36912e-08	1.73918e-07
CYBRD1_ENSBTAG00000007898	1.2944	-3.46107	0.757621	-3.24841	0.00116051	0.00337192
ENSBTAG00000000502	24.5953	-3.45978	0.450105	-5.4649	4.63177e-08	2.35977e-07
ZNF398_ENSBTAG00000020445	1.60075	-3.45792	0.657542	-3.73804	0.000185461	0.000607485
SLC45A4_ENSBTAG00000008597	6.27896	-3.45762	0.356906	-6.88589	5.74254e-12	4.45161e-11
snoU13_ENSBTAG00000044807	4.94008	-3.45614	0.46422	-5.2909	1.21718e-07	5.89971e-07
CPN1_ENSBTAG00000023941	1.50766	-3.45597	0.65038	-3.7762	0.000159237	0.000526383
P4HA3_ENSBTAG00000006579	7.77435	-3.45576	0.415647	-5.90827	3.45718e-09	1.9758e-08
RSPO1_ENSBTAG00000003837	0.533846	-3.45492	1.07189	-2.29027	0.0220058	0.0492669
NOL4_ENSBTAG00000010299	6.63235	-3.45414	0.32942	-7.4499	9.34114e-14	8.6385e-13
CHRNA5_ENSBTAG00000013657	6.83045	-3.45365	0.378125	-6.489	8.64088e-11	5.92796e-10
HIST2H2AB_ENSBTAG00000038476	2.82696	-3.45163	0.538458	-4.55306	5.287e-06	2.13276e-05
NSMAF_ENSBTAG00000008958	3.8096	-3.45111	0.440112	-5.5693	2.55762e-08	1.33695e-07
SLC12A7_ENSBTAG00000006775	0.535155	-3.45095	0.92429	-2.65171	0.00800861	0.0197919
NPHS2_ENSBTAG00000002167	0.598204	-3.44488	0.927574	-2.63578	0.00839436	0.0206443
PELI2_ENSBTAG00000005141	0.379372	-3.4448	1.11884	-2.18512	0.0288802	0.0630453
HAS2_ENSBTAG00000019892	11.0855	-3.44297	0.352718	-6.92613	4.32506e-12	3.40104e-11
SNX19_ENSBTAG00000013076	4.54968	-3.44164	0.431061	-5.66425	1.47665e-08	7.90346e-08
ACAD11_ENSBTAG00000031010	0.62614	-3.43949	0.92993	-2.6233	0.00870825	0.0213394
ENSBTAG00000037625	2.60122	-3.43916	0.509671	-4.78575	1.70354e-06	7.29197e-06
MAP2_ENSBTAG00000018130	0.510917	-3.43885	1.09014	-2.2372	0.0252736	0.0558504
CFTR_ENSBTAG00000006589	11.5593	-3.43868	0.357922	-6.81346	9.52785e-12	7.24212e-11
FOXJ3_ENSBTAG00000015887	6.04325	-3.43722	0.362094	-6.73091	1.68608e-11	1.25164e-10
ENSBTAG00000020756	2.30953	-3.43371	0.517375	-4.70396	2.55164e-06	1.06976e-05
CCDC88C_ENSBTAG00000000838	9.84934	-3.43305	0.297243	-8.18539	2.71429e-16	3.11551e-15
GJC1_ENSBTAG00000004036	22.9464	-3.43241	0.273146	-8.90515	5.33125e-19	7.60873e-18
ETV1_ENSBTAG00000015981	9.02381	-3.43192	0.347855	-6.99119	2.72555e-12	2.18604e-11
ENSBTAG00000016691	7.90577	-3.43157	0.355159	-6.84641	7.57289e-12	5.80135e-11
COL14A1_ENSBTAG00000013369	0.517503	-3.43029	1.08554	-2.23878	0.0251704	0.0556315
CERKL_ENSBTAG00000009257	1.74338	-3.4297	0.623934	-3.89416	9.85389e-05	0.000336486
ENSBTAG00000047164	0.819713	-3.42879	0.811754	-2.99203	0.00277132	0.00750018
ENSBTAG00000022801	0.319629	-3.42783	1.07672	-2.25484	0.0241434	0.0535958
PER1_ENSBTAG00000003889	15.9803	-3.42717	0.392316	-6.18677	6.14079e-10	3.80395e-09
XPR1_ENSBTAG00000009169	4.77079	-3.42591	0.427308	-5.67718	1.3693e-08	7.35482e-08
ARID1A_ENSBTAG00000001024	10.3884	-3.424	0.291728	-8.3091	9.64326e-17	1.14937e-15
LRRC32_ENSBTAG00000001301	0.473354	-3.42341	1.10319	-2.19673	0.02804	0.0613484
SYCP1_ENSBTAG00000032071	14.4819	-3.42211	0.340072	-7.12234	1.06112e-12	8.84308e-12
NCKAP5L_ENSBTAG00000004851	3.1018	-3.42203	0.489264	-4.95035	7.40817e-07	3.28107e-06
MAN1C1_ENSBTAG00000003069	0.367081	-3.42103	1.07092	-2.2607	0.0237776	0.0528438
CNGA3_ENSBTAG00000009834	0.465936	-3.42029	1.09845	-2.20337	0.0275685	0.0604038
SMAD3_ENSBTAG00000012599	3.14979	-3.41967	0.515709	-4.69193	2.7064e-06	1.13152e-05
RGS16_ENSBTAG00000004305	325.681	-3.41668	0.436802	-5.53265	3.15425e-08	1.63506e-07
TP53INP1_ENSBTAG00000026232	3.23288	-3.41539	0.487535	-4.95429	7.25949e-07	3.21835e-06
PHLPP1_ENSBTAG00000045832	0.782456	-3.41463	0.818707	-2.94933	0.00318466	0.00853596
TSPAN1_ENSBTAG00000013320	5.16834	-3.41453	0.730359	-3.30595	0.00094654	0.00278698
MARCH9_ENSBTAG00000016904	0.553665	-3.41405	0.917393	-2.63143	0.0085027	0.0208807
EYA1_ENSBTAG00000011298	2.97202	-3.41404	0.482581	-5.00236	5.66332e-07	2.54626e-06
STK31_ENSBTAG00000010609	5.68891	-3.41359	0.374446	-6.44575	1.1503e-10	7.78202e-10
MS4A1_ENSBTAG00000004580	0.547151	-3.41307	1.12727	-2.14064	0.0323029	0.0697039
ENSBTAG00000047294	30.1647	-3.41255	0.344957	-6.99375	2.67626e-12	2.14777e-11
MAMDC2_ENSBTAG00000017369	0.340804	-3.41199	1.09264	-2.20749	0.0272795	0.0598091
PIM1_ENSBTAG00000000396	2.56447	-3.41144	0.546986	-4.4086	1.04043e-05	4.04532e-05
TMEM235_ENSBTAG00000024926	2.11038	-3.41054	0.565028	-4.26623	1.98806e-05	7.45195e-05
ZNF2_ENSBTAG00000001949	17.7767	-3.41028	0.285142	-8.45289	2.84171e-17	3.55448e-16
ATP10B_ENSBTAG00000016841	0.499692	-3.40956	0.945552	-2.54831	0.0108246	0.0259528
TRIM77_ENSBTAG00000016293	62.0652	-3.40852	0.350608	-6.86954	6.44105e-12	4.95932e-11
KDR_ENSBTAG00000000782	2.6589	-3.40555	0.476246	-5.05106	4.39373e-07	2.00447e-06
SLC8A1_ENSBTAG00000013861	6.28125	-3.40401	0.367357	-6.54407	5.98666e-11	4.1827e-10
C11orf52_ENSBTAG00000008661	0.52979	-3.40256	1.07158	-2.24207	0.0249571	0.0552136
CIART_ENSBTAG00000021487	21.1863	-3.40244	0.541969	-4.4328	9.30159e-06	3.64773e-05
ADIRF_ENSBTAG00000032774	0.560369	-3.40069	0.91635	-2.61984	0.00879718	0.0215342
ZMIZ2_ENSBTAG00000011997	3.07471	-3.40065	0.485359	-4.94613	7.57046e-07	3.34861e-06
GPSM2_ENSBTAG00000017124	0.77982	-3.39878	0.820137	-2.92485	0.00344622	0.00918476
CD247_ENSBTAG00000012700	1.60311	-3.39787	0.666938	-3.59535	0.000323958	0.00102051
HSPA4L_ENSBTAG00000015692	15.1077	-3.39531	0.328471	-7.29232	3.04669e-13	2.68309e-12
SLC44A5_ENSBTAG00000001326	0.736117	-3.39514	0.821907	-2.91413	0.00356684	0.00949141
TTC16_ENSBTAG00000013509	0.310833	-3.39463	1.07604	-2.2254	0.0260542	0.0573504
CAPN14_ENSBTAG00000015865	0.729723	-3.39314	0.932372	-2.56672	0.0102666	0.0247716
CMAS_ENSBTAG00000010136	4.59713	-3.39305	0.397302	-6.02325	1.70947e-09	1.00689e-08
ALX1_ENSBTAG00000014977	20.4746	-3.39111	0.40031	-5.97315	2.32715e-09	1.35147e-08
IL1R2_ENSBTAG00000006343	1.04414	-3.38928	0.759737	-3.14488	0.00166156	0.00468909
TUBE1_ENSBTAG00000013837	5.65119	-3.38874	0.385357	-6.19876	5.69099e-10	3.52852e-09
ENSBTAG00000046199	7.25166	-3.38797	0.337675	-7.0718	1.52936e-12	1.25387e-11
AGK_ENSBTAG00000019265	42.0442	-3.38774	0.274647	-8.69384	3.50377e-18	4.69196e-17
TCL1A_ENSBTAG00000019580	0.893443	-3.38714	0.832551	-2.86726	0.00414041	0.0108736
DISP3_ENSBTAG00000015533	1.15046	-3.38536	0.684217	-3.48626	0.00048982	0.00150078
PPP1R12B_ENSBTAG00000011772	2.65124	-3.38464	0.524086	-4.5501	5.36196e-06	2.16236e-05
CDH7_ENSBTAG00000014488	8.39239	-3.38406	0.371829	-6.41171	1.43895e-10	9.62046e-10
AUTS2_ENSBTAG00000002083	8.74075	-3.38365	0.398084	-5.9878	2.12701e-09	1.2384e-08
ANKS4B_ENSBTAG00000009837	0.392723	-3.38362	1.08812	-2.19059	0.0284812	0.0622141
PLEKHA7_ENSBTAG00000006974	2.91268	-3.38186	0.505307	-4.71368	2.4328e-06	1.02182e-05
ENSBTAG00000020803	0.493945	-3.38157	0.928298	-2.56553	0.0103019	0.0248436
MLN_ENSBTAG00000015550	12.9909	-3.38134	0.406344	-5.8604	4.61745e-09	2.60404e-08
LCA5_ENSBTAG00000043950	33.2239	-3.37993	0.216782	-10.9785	4.85013e-28	1.32761e-26
RBM44_ENSBTAG00000010676	4.81412	-3.37963	0.430535	-5.52715	3.25468e-08	1.68329e-07
FAM189B_ENSBTAG00000047731	1.33531	-3.3791	0.684561	-3.47537	0.000510148	0.00155851
SLC9A1_ENSBTAG00000008766	7.92886	-3.37622	0.470299	-5.05258	4.35876e-07	1.98985e-06
PHF7_ENSBTAG00000047658	4.77637	-3.37622	0.441733	-5.37931	7.47726e-08	3.70715e-07
TRPC4AP_ENSBTAG00000002236	2.01159	-3.37557	0.545422	-4.35547	1.32781e-05	5.11032e-05
DNAJB4_ENSBTAG00000021752	2.29805	-3.37517	0.523936	-4.53332	5.80635e-06	2.32987e-05
SLC45A1_ENSBTAG00000001401	0.327941	-3.37476	1.09361	-2.17148	0.0298949	0.0650732
RCOR2_ENSBTAG00000007827	3.01025	-3.37432	0.502722	-4.72293	2.32468e-06	9.78215e-06
USP13_ENSBTAG00000005946	21.9025	-3.37332	0.304147	-7.80319	6.03606e-15	6.21769e-14
DYNC1I1_ENSBTAG00000027134	10.0518	-3.37317	0.31486	-7.53722	4.8008e-14	4.53173e-13
NRIP3_ENSBTAG00000013366	21.2529	-3.37255	0.35055	-6.76807	1.30511e-11	9.78937e-11
ENSBTAG00000002392	1.84532	-3.37211	0.564968	-4.19866	2.68495e-05	9.8771e-05
PAX9_ENSBTAG00000009186	0.764134	-3.37119	0.84044	-2.82137	0.00478186	0.0123516
CACNG7_ENSBTAG00000007506	0.535818	-3.37095	0.944644	-2.50989	0.0120769	0.0286686
NCKAP5_ENSBTAG00000005238	7.03852	-3.36873	0.364239	-6.50323	7.86109e-11	5.40386e-10
SCML2_ENSBTAG00000009420	3.22627	-3.36847	0.438667	-5.39924	6.69252e-08	3.33381e-07
TFAP2D_ENSBTAG00000020425	5.33843	-3.36837	0.385902	-6.13723	8.39747e-10	5.12745e-09
ENSBTAG00000000623	177.884	-3.36775	0.468359	-5.05543	4.29433e-07	1.96306e-06
DDX25_ENSBTAG00000004266	6.25197	-3.36753	0.39427	-6.00486	1.91493e-09	1.12162e-08
ENSBTAG00000000414	4.29662	-3.36656	0.686744	-3.44606	0.000568817	0.00172617
WDR19_ENSBTAG00000014512	15.7732	-3.36653	0.324087	-7.30213	2.83239e-13	2.5073e-12
FRY_ENSBTAG00000006771	6.5175	-3.36498	0.411461	-5.74777	9.04285e-09	4.94772e-08
SLC6A4_ENSBTAG00000019349	0.635369	-3.36392	0.847209	-2.79025	0.00526681	0.0134794
DAAM2_ENSBTAG00000021381	0.62749	-3.363	0.914572	-2.58373	0.00977391	0.0236958
FXR2_ENSBTAG00000005462	6.14055	-3.36285	0.358242	-6.59566	4.23363e-11	2.99934e-10
DENND4B_ENSBTAG00000018711	1.49182	-3.36192	0.628219	-3.7597	0.000170115	0.000560443
ENSBTAG00000018882	0.516386	-3.35999	0.93034	-2.53669	0.0111905	0.026741
PREP_ENSBTAG00000016281	0.448523	-3.35567	0.963604	-2.44464	0.0144995	0.0338257
ZAR1_ENSBTAG00000004886	68.1289	-3.35442	0.43702	-5.38745	7.14646e-08	3.54829e-07
YIF1B_ENSBTAG00000027711	0.716715	-3.35408	0.825769	-2.85077	0.00436136	0.0113839
IGSF21_ENSBTAG00000019172	0.787809	-3.35407	0.828082	-2.8428	0.00447192	0.0116369
DYRK2_ENSBTAG00000007256	0.437427	-3.35407	1.10053	-2.13902	0.0324339	0.0699424
MYH3_ENSBTAG00000011803	1.58828	-3.35148	0.622022	-3.78037	0.000156594	0.000518274
MAPRE1_ENSBTAG00000003908	16.5443	-3.34969	0.306682	-7.66167	1.83535e-14	1.81266e-13
DBX1_ENSBTAG00000002733	117.604	-3.34963	0.420649	-5.58573	2.32718e-08	1.21929e-07
CADPS_ENSBTAG00000005321	2.33443	-3.34783	0.592206	-3.96455	7.35352e-05	0.000255187
FAM212B_ENSBTAG00000022580	22.7439	-3.34733	0.399323	-5.87827	4.14571e-09	2.34963e-08
ENSBTAG00000031717	10.8484	-3.34652	0.540242	-4.34346	1.40255e-05	5.37677e-05
bta-mir-2904-3_ENSBTAG00000045494	0.770301	-3.3456	0.941618	-2.49103	0.0127373	0.0300637
TIAM2_ENSBTAG00000010047	12.5071	-3.34543	0.262611	-8.9312	4.21431e-19	6.06568e-18
GRAMD1B_ENSBTAG00000001410	4.38806	-3.34125	0.448723	-5.21758	1.81279e-07	8.59754e-07
SCN1A_ENSBTAG00000018520	2.27719	-3.34107	0.567005	-4.12884	3.64606e-05	0.000131611
SLC9A7_ENSBTAG00000003290	0.618322	-3.34035	0.928989	-2.51924	0.0117607	0.0280055
USP44_ENSBTAG00000019946	3.55949	-3.33943	0.415241	-5.6339	1.76183e-08	9.34556e-08
KLHL8_ENSBTAG00000002455	19.5847	-3.3394	0.307877	-7.5985	2.99586e-14	2.89805e-13
C16orf46_ENSBTAG00000023765	1.0589	-3.33896	0.683858	-3.42024	0.000625661	0.00188776
CRHBP_ENSBTAG00000020202	1.09926	-3.33873	0.736717	-3.17453	0.00150082	0.004277
CAP2_ENSBTAG00000016924	0.495354	-3.33672	1.09132	-2.14119	0.032259	0.0696201
VWA3B_ENSBTAG00000034384	0.484907	-3.33637	1.12452	-2.07766	0.0377404	0.0801629
bta-mir-2904-3_ENSBTAG00000047381	0.932074	-3.33591	0.971264	-2.40502	0.0161716	0.0373437
SDSL_ENSBTAG00000008945	0.467738	-3.33556	0.941092	-2.48176	0.0130735	0.0307722
ZNF879_ENSBTAG00000038541	1.46509	-3.33519	0.616847	-3.78569	0.000153284	0.000508058
TARSL2_ENSBTAG00000007651	0.456801	-3.33291	1.08876	-2.14273	0.0321349	0.0693961
ENSBTAG00000046809	0.95734	-3.32998	0.755964	-3.08213	0.00205526	0.00570123
HAL_ENSBTAG00000016276	14.287	-3.32963	0.391515	-5.95029	2.67676e-09	1.5453e-08
VRTN_ENSBTAG00000005774	0.735213	-3.32945	0.813333	-2.86408	0.00418218	0.0109665
PBX3_ENSBTAG00000013314	0.332524	-3.32657	1.09508	-2.12456	0.0336235	0.0722
GALNT14_ENSBTAG00000021735	0.908275	-3.32593	0.924415	-2.51611	0.0118657	0.0282112
F3_ENSBTAG00000007101	53.4542	-3.32558	0.311871	-7.45684	8.86197e-14	8.20648e-13
GSTM3_ENSBTAG00000001842	109.786	-3.32517	0.428152	-5.43073	5.61253e-08	2.83407e-07
FOXO1_ENSBTAG00000044105	16.9477	-3.32484	0.344372	-6.75095	1.46879e-11	1.09689e-10
PAK5_ENSBTAG00000017679	5.83255	-3.32396	0.39302	-5.9131	3.35727e-09	1.92192e-08
BMPR1B_ENSBTAG00000002081	11.2575	-3.32222	0.324557	-7.15504	8.36482e-13	7.0615e-12
DGKI_ENSBTAG00000019980	2.22275	-3.32186	0.521927	-4.44863	8.6421e-06	3.39984e-05
INPP1_ENSBTAG00000007584	103.962	-3.32062	0.324945	-7.14159	9.22566e-13	7.75466e-12
CUX2_ENSBTAG00000008571	30.0533	-3.32027	0.226758	-10.2324	1.41966e-24	3.10756e-23
ZNF512B_ENSBTAG00000011646	0.992608	-3.3192	0.820149	-2.82778	0.00468717	0.0121317
RFNG_ENSBTAG00000011575	0.599006	-3.31827	0.9159	-2.53114	0.0113693	0.0271349
CEACAM1_ENSBTAG00000005615	0.35055	-3.31662	1.1159	-2.076	0.0378936	0.0804585
CRYBG1_ENSBTAG00000017527	27.6338	-3.31649	0.359632	-6.44128	1.18474e-10	8.00379e-10
MSX1_ENSBTAG00000010875	217.446	-3.31634	0.320749	-7.22164	5.13661e-13	4.41541e-12
LRRIQ4_ENSBTAG00000006415	20.8205	-3.31561	0.379977	-6.09407	1.10076e-09	6.62932e-09
FAM160A1_ENSBTAG00000025263	1.58421	-3.3141	0.598857	-3.8642	0.000111452	0.000377748
TRAFD1_ENSBTAG00000008761	3.88109	-3.31194	0.446869	-5.17364	2.29572e-07	1.07609e-06
GPR173_ENSBTAG00000017767	5.36794	-3.3107	0.372281	-6.20687	5.40517e-10	3.35893e-09
SFRP2_ENSBTAG00000018563	1.88209	-3.30868	0.630038	-3.66435	0.000247966	0.000797498
HIST1H2BC_ENSBTAG00000031760	1.76633	-3.30631	0.633233	-3.64212	0.000270401	0.000863955
NSD2_ENSBTAG00000007986	2.7809	-3.30518	0.465629	-4.95068	7.39565e-07	3.27659e-06
CAMTA2_ENSBTAG00000008591	2.1074	-3.30441	0.614094	-3.75254	0.000175051	0.000575596
PPM1E_ENSBTAG00000010788	0.730176	-3.30378	0.813189	-2.83302	0.00461111	0.0119581
ENSBTAG00000017031	2.75108	-3.30301	0.564564	-4.07927	4.51766e-05	0.000161156
LBX1_ENSBTAG00000002261	0.301297	-3.30233	1.09655	-2.0996	0.035764	0.0763758
MYOZ3_ENSBTAG00000025136	0.665484	-3.30187	0.933666	-2.46541	0.0136857	0.0320861
CRTC1_ENSBTAG00000010379	0.534946	-3.30084	0.924547	-2.48861	0.0128244	0.0302379
FRZB_ENSBTAG00000010977	13.2706	-3.30073	0.345474	-6.65962	2.74542e-11	1.98516e-10
ZBTB37_ENSBTAG00000004361	0.504099	-3.30031	0.971084	-2.3688	0.0178457	0.0408983
CCDC88A_ENSBTAG00000017469	111.425	-3.29997	0.22685	-10.1387	3.71944e-24	7.93809e-23
RHBDL1_ENSBTAG00000017284	0.694938	-3.29926	0.834652	-2.75475	0.00587369	0.014882
GPC4_ENSBTAG00000020644	22.36	-3.29888	0.261028	-8.807	1.28541e-18	1.77527e-17
SPIRE2_ENSBTAG00000040356	0.332102	-3.29872	1.09701	-2.09545	0.0361312	0.0770878
CDH17_ENSBTAG00000021964	2.68161	-3.29433	0.693237	-3.30959	0.000934329	0.00275459
ENSBTAG00000046193	0.520488	-3.29252	1.07675	-2.12911	0.0332453	0.0714888
ENSBTAG00000008966	90.0325	-3.29163	0.427298	-5.36308	8.18164e-08	4.03586e-07
GDA_ENSBTAG00000011545	1.03384	-3.29079	0.744996	-3.0749	0.00210574	0.00582941
ID3_ENSBTAG00000030425	204.705	-3.29013	0.440416	-5.19992	1.99375e-07	9.40028e-07
ENSBTAG00000031719	4.79898	-3.29007	0.473838	-4.83304	1.34467e-06	5.81228e-06
MIF4GD_ENSBTAG00000030168	0.344336	-3.28971	1.10793	-2.06666	0.0387657	0.0821314
POLM_ENSBTAG00000007796	4.02018	-3.28957	0.395964	-5.78227	7.36998e-09	4.07392e-08
MDGA1_ENSBTAG00000005888	32.5687	-3.28946	0.287134	-7.97347	1.54285e-15	1.68321e-14
ZNF385B_ENSBTAG00000003120	2.30259	-3.28924	0.526328	-4.34946	1.36471e-05	5.24348e-05
UGGT2_ENSBTAG00000004401	4.96279	-3.28924	0.428515	-5.34226	9.17928e-08	4.50359e-07
ZNF652_ENSBTAG00000001919	2.6131	-3.28692	0.537013	-4.25858	2.05728e-05	7.70083e-05
RAPSN_ENSBTAG00000021745	0.54093	-3.28652	1.08288	-2.11152	0.0347278	0.074328
TICRR_ENSBTAG00000002418	10.1691	-3.28581	0.311226	-7.34454	2.06463e-13	1.85653e-12
LAMA3_ENSBTAG00000027181	11.3011	-3.28556	0.386291	-5.91667	3.28515e-09	1.883e-08
TMEM259_ENSBTAG00000011351	2.04341	-3.28552	0.586448	-3.89723	9.7299e-05	0.000332726
NFATC2_ENSBTAG00000018270	2.60073	-3.28501	0.557084	-4.10173	4.10064e-05	0.00014701
FBXO32_ENSBTAG00000016194	2.41765	-3.28495	0.526151	-4.34278	1.40694e-05	5.39207e-05
ZNF385C_ENSBTAG00000046162	0.321658	-3.28407	1.09625	-2.08353	0.0372031	0.0791893
HIST1H1A_ENSBTAG00000046621	205.499	-3.28325	0.362424	-6.29994	2.97757e-10	1.90406e-09
ENSBTAG00000046927	0.571239	-3.28284	1.10791	-2.06049	0.039352	0.0832702
CPNE6_ENSBTAG00000001870	1.4075	-3.28186	0.766416	-2.97732	0.00290784	0.00784014
ENSBTAG00000023434	4.95908	-3.28091	0.509714	-4.47489	7.64507e-06	3.02591e-05
TCF20_ENSBTAG00000000662	8.86147	-3.28057	0.314045	-7.26192	3.81624e-13	3.33286e-12
ELFN1_ENSBTAG00000030757	0.554319	-3.27809	0.935414	-2.43538	0.014876	0.0346152
ENSBTAG00000007516	4.57365	-3.27654	0.415653	-5.47702	4.32547e-08	2.21031e-07
ENSBTAG00000048279	225.317	-3.27489	0.446644	-5.09329	3.519e-07	1.62275e-06
ILDR1_ENSBTAG00000004705	35.3653	-3.27425	0.300481	-7.5687	3.76985e-14	3.59835e-13
TUB_ENSBTAG00000004862	1.52057	-3.272	0.608337	-3.73477	0.000187888	0.000614992
AXDND1_ENSBTAG00000002164	10.1394	-3.27176	0.333931	-6.80306	1.0242e-11	7.75905e-11
NEB_ENSBTAG00000006907	49.2043	-3.27083	0.343723	-6.60658	3.93307e-11	2.80239e-10
DDR2_ENSBTAG00000004885	0.447497	-3.27016	0.941879	-2.41025	0.0159416	0.0368624
ENSBTAG00000008449	0.451576	-3.27012	1.11794	-2.03063	0.0422928	0.0888462
bta-mir-2887-1_ENSBTAG00000046874	4.25929	-3.27009	0.436947	-5.19535	2.04333e-07	9.62738e-07
JAML_ENSBTAG00000023283	7.9995	-3.2698	0.355568	-6.38359	1.72986e-10	1.14256e-09
IPCEF1_ENSBTAG00000003489	0.43865	-3.26942	1.13574	-1.99819	0.0456961	0.0953502
BRPF1_ENSBTAG00000007776	3.02182	-3.26925	0.477526	-4.75209	2.01324e-06	8.53736e-06
EXTL3_ENSBTAG00000008844	4.70767	-3.26749	0.399559	-5.67499	1.38697e-08	7.44091e-08
MGC133764_ENSBTAG00000034064	49.7187	-3.26671	0.294584	-7.69463	1.41905e-14	1.41895e-13
ENSBTAG00000018731	0.354639	-3.26666	1.09343	-2.07298	0.0381738	0.0809903
SMC1B_ENSBTAG00000024132	164.611	-3.26184	0.453053	-4.99244	5.96226e-07	2.67274e-06
BICD2_ENSBTAG00000046549	0.395842	-3.25816	1.09149	-2.06887	0.0385581	0.0817422
HEATR4_ENSBTAG00000002842	1.81378	-3.25553	0.648358	-3.47883	0.000503604	0.00154024
ENSBTAG00000038232	400.659	-3.25497	0.336464	-6.70196	2.05643e-11	1.51015e-10
CASC1_ENSBTAG00000002972	1.72725	-3.25227	0.550184	-4.09367	4.24607e-05	0.000152024
CDH23_ENSBTAG00000021497	4.49356	-3.2518	0.407381	-5.52751	3.24811e-08	1.68053e-07
SYTL3_ENSBTAG00000010334	4.83626	-3.25176	0.372794	-6.04024	1.53888e-09	9.11124e-09
MCTP2_ENSBTAG00000013689	0.527752	-3.25114	0.922292	-2.44082	0.0146542	0.0341455
TXNIP_ENSBTAG00000020060	11.4918	-3.25108	0.390456	-5.76526	8.15306e-09	4.48862e-08
ARHGAP44_ENSBTAG00000021938	0.897991	-3.25026	0.736752	-3.05429	0.0022559	0.00620487
ENSBTAG00000017170	0.71534	-3.24953	1.08386	-2.07549	0.0379414	0.0805347
CCDC73_ENSBTAG00000032151	50.3617	-3.24903	0.326178	-6.89509	5.38301e-12	4.1824e-11
ENSBTAG00000044125	0.944535	-3.24884	0.729161	-3.08414	0.00204141	0.0056651
bta-mir-2887-2_ENSBTAG00000047663	18.0969	-3.24856	0.418964	-5.36696	8.00732e-08	3.95702e-07
BSX_ENSBTAG00000013994	1.27673	-3.24673	0.732881	-3.06562	0.00217221	0.00599276
ENSBTAG00000046838	2.21402	-3.24658	0.555286	-4.04581	5.2143e-05	0.000184179
CRY1_ENSBTAG00000010149	2.05972	-3.24519	0.538883	-4.16638	3.09473e-05	0.000112994
CXCL9_ENSBTAG00000038639	1.04936	-3.24506	0.7495	-2.9954	0.00274081	0.00742055
LRRC4_ENSBTAG00000010704	2.82602	-3.24447	0.540717	-4.15091	3.31161e-05	0.000120333
FBXL5_ENSBTAG00000021214	6.46385	-3.24398	0.319821	-7.01634	2.27749e-12	1.84181e-11
NOX5_ENSBTAG00000009030	0.332769	-3.24371	1.09599	-2.04719	0.0406391	0.0857016
bta-mir-2887-2_ENSBTAG00000047790	4.24761	-3.24325	0.484066	-4.63418	3.5836e-06	1.47702e-05
CD164L2_ENSBTAG00000019728	8.52332	-3.24317	0.429908	-5.2178	1.81064e-07	8.59031e-07
OSMR_ENSBTAG00000033107	2.50768	-3.24279	0.549102	-4.08446	4.41799e-05	0.000157931
PACS1_ENSBTAG00000009026	0.300259	-3.24277	1.11241	-2.01615	0.0437845	0.0916594
NUMB_ENSBTAG00000011683	5.09559	-3.24239	0.361069	-6.2104	5.28498e-10	3.29323e-09
FREM1_ENSBTAG00000020141	0.497862	-3.24234	0.947361	-2.36694	0.017936	0.0410847
HIST4H4_ENSBTAG00000032453	2.10676	-3.24203	0.615755	-3.6411	0.000271474	0.000866978
ENSBTAG00000032451	220.876	-3.24005	0.351772	-6.36789	1.9165e-10	1.25491e-09
TTC9B_ENSBTAG00000046666	0.786158	-3.23819	0.836691	-2.67505	0.00747187	0.0186238
ENSBTAG00000038067	0.623318	-3.23742	0.880735	-2.5404	0.0110724	0.0264866
CD82_ENSBTAG00000031252	0.789036	-3.23633	0.775628	-2.88324	0.00393602	0.0103808
ABCB11_ENSBTAG00000026885	0.626072	-3.23603	0.994488	-2.24843	0.0245489	0.054381
CFAP100_ENSBTAG00000019402	0.854943	-3.23586	0.931095	-2.40132	0.0163359	0.0376785
ADGRL1_ENSBTAG00000003675	0.845873	-3.23327	0.920393	-2.42643	0.0152481	0.0354206
LAMA2_ENSBTAG00000010229	3.34778	-3.233	0.491624	-4.54209	5.56979e-06	2.23956e-05
ENSBTAG00000047322	138.633	-3.23274	0.289554	-7.71095	1.24886e-14	1.2552e-13
SIX5_ENSBTAG00000013346	0.271543	-3.23041	1.09127	-2.04386	0.040967	0.0862866
ENSBTAG00000025250	0.785085	-3.22997	0.934087	-2.38732	0.0169716	0.0390262
ZCCHC14_ENSBTAG00000014267	74.3749	-3.22913	0.264954	-8.41327	3.98751e-17	4.88917e-16
bta-mir-2887-2_ENSBTAG00000047501	6.78967	-3.22878	0.491068	-4.53863	5.66202e-06	2.2753e-05
ENSBTAG00000019553	19.6371	-3.22872	0.341927	-6.51812	7.11945e-11	4.92377e-10
PRDM4_ENSBTAG00000012999	1.73423	-3.22666	0.57602	-3.8656	0.000110815	0.000375777
HHEX_ENSBTAG00000014217	46.8509	-3.22641	0.308468	-7.21764	5.28967e-13	4.54413e-12
TMEM196_ENSBTAG00000044012	0.315096	-3.2263	1.09816	-2.02729	0.042633	0.0895194
ZBTB43_ENSBTAG00000003438	31.3782	-3.22611	0.252395	-8.81994	1.14524e-18	1.58649e-17
ENSBTAG00000014329	0.9534	-3.22525	0.959008	-2.32036	0.0203213	0.0460007
ENSBTAG00000012171	8.22987	-3.22466	0.294037	-7.5659	3.85191e-14	3.67411e-13
ANKRD1_ENSBTAG00000011734	14.4388	-3.22364	0.701558	-3.16957	0.00152665	0.00434156
MGAT4B_ENSBTAG00000009738	1.52566	-3.22277	0.624855	-3.55726	0.000374745	0.00116704
CPA5_ENSBTAG00000013476	0.933867	-3.22167	0.822317	-2.70172	0.00689828	0.0172729
MARK4_ENSBTAG00000002682	1.74829	-3.22142	0.604252	-3.67632	0.000236623	0.000763401
NR0B1_ENSBTAG00000015532	4.98105	-3.22069	0.488703	-4.54404	5.51853e-06	2.22025e-05
PPP1R3C_ENSBTAG00000014831	1.66885	-3.22037	0.60308	-3.68172	0.00023167	0.000747902
TRIM59_ENSBTAG00000008078	16.5861	-3.22024	0.263506	-8.42577	3.58385e-17	4.41405e-16
ORAI3_ENSBTAG00000002344	1.10462	-3.21946	0.75447	-2.94174	0.0032637	0.00873068
ALDH3B1_ENSBTAG00000013093	1.10287	-3.21937	0.833412	-2.663	0.0077448	0.0192094
LCP1_ENSBTAG00000007079	1.15137	-3.21882	0.780031	-2.84453	0.00444772	0.0115849
RGL3_ENSBTAG00000008198	0.335702	-3.21873	1.09304	-2.02987	0.0423695	0.0889935
CAND2_ENSBTAG00000015273	1.05505	-3.21799	0.738834	-3.00202	0.00268195	0.00727272
GPRC5A_ENSBTAG00000039509	16.7009	-3.21698	0.379037	-5.84898	4.94586e-09	2.78579e-08
TMEM159_ENSBTAG00000018562	23.5596	-3.21605	0.308925	-7.17343	7.31436e-13	6.19385e-12
ENSBTAG00000045976	1.74742	-3.21441	0.612064	-3.61794	0.000296953	0.000941303
ENSBTAG00000037896	0.77045	-3.21378	0.925216	-2.39272	0.0167242	0.0385156
IRF8_ENSBTAG00000017824	149.596	-3.21361	0.32953	-6.71747	1.84907e-11	1.36743e-10
ENSBTAG00000033545	0.626237	-3.21356	1.08612	-2.03804	0.0415463	0.0873989
MAP3K21_ENSBTAG00000021183	6.21129	-3.21322	0.351375	-6.29873	3.00102e-10	1.91726e-09
TENM3_ENSBTAG00000021133	1.59962	-3.21251	0.602589	-3.67168	0.00024096	0.000776426
RAPGEF3_ENSBTAG00000006828	1.09095	-3.21248	0.828916	-2.66913	0.0076048	0.0188965
TRAM1L1_ENSBTAG00000046440	0.527387	-3.21181	0.982748	-2.25064	0.0244082	0.0541221
CRKL_ENSBTAG00000045548	1.40877	-3.21126	0.650279	-3.40048	0.00067268	0.00201893
FAM81B_ENSBTAG00000019287	1.52221	-3.21113	0.655206	-3.3747	0.000738952	0.00219899
ENSBTAG00000045974	5.82229	-3.20987	0.335867	-6.5796	4.71726e-11	3.3316e-10
C14orf37_ENSBTAG00000020880	7.93424	-3.20979	0.298571	-7.4012	1.34956e-13	1.23137e-12
OAF_ENSBTAG00000021338	0.316939	-3.2091	1.11102	-1.98836	0.0467719	0.0974759
SEMA3C_ENSBTAG00000006138	0.367236	-3.20835	1.10131	-2.0052	0.0449416	0.0939337
NDRG4_ENSBTAG00000003894	5.36605	-3.20827	0.407342	-5.42118	5.92083e-08	2.97983e-07
RORA_ENSBTAG00000015904	1.08363	-3.20822	0.738954	-2.9883	0.0028053	0.00758764
SUSD3_ENSBTAG00000000181	0.629415	-3.20785	0.941012	-2.34625	0.0189632	0.0431624
MAP3K3_ENSBTAG00000008151	1.08682	-3.20702	0.742085	-2.97408	0.00293871	0.00791869
PDCL2_ENSBTAG00000001772	0.956789	-3.20629	0.771613	-2.85933	0.00424541	0.0111055
SPRYD3_ENSBTAG00000021464	0.27907	-3.20394	1.11113	-1.98352	0.0473096	0.0985063
RIIAD1_ENSBTAG00000032733	11.6438	-3.20239	0.333733	-6.59926	4.13205e-11	2.93498e-10
KIAA0922_ENSBTAG00000016625	62.6475	-3.20199	0.220502	-9.98625	1.75076e-23	3.55857e-22
FBN1_ENSBTAG00000002278	9.15905	-3.20009	0.378527	-5.81226	6.16365e-09	3.4377e-08
ENSBTAG00000037661	0.643489	-3.19827	0.839034	-2.62	0.00879289	0.0215306
RAI14_ENSBTAG00000007071	34.6149	-3.19752	0.325548	-6.75023	1.47616e-11	1.10119e-10
EEPD1_ENSBTAG00000019065	3.82558	-3.19578	0.415628	-5.28305	1.27052e-07	6.12998e-07
UHRF1_ENSBTAG00000002224	545.305	-3.19533	0.282228	-7.77857	7.33463e-15	7.48758e-14
SH2B2_ENSBTAG00000009691	1.01796	-3.19515	0.73547	-2.98469	0.00283863	0.0076717
ALLC_ENSBTAG00000013838	1.2041	-3.19487	0.668103	-3.28522	0.00101903	0.00298304
bta-mir-2887-2_ENSBTAG00000047838	14.3768	-3.19417	0.328866	-6.67194	2.52449e-11	1.83318e-10
ADAMTS18_ENSBTAG00000001010	0.728936	-3.19357	0.824601	-2.66016	0.00781045	0.0193582
MAML3_ENSBTAG00000011373	0.264835	-3.19342	1.10614	-1.98295	0.0473729	0.0986051
ARHGAP29_ENSBTAG00000004190	51.782	-3.19312	0.291541	-7.52251	5.37347e-14	5.05136e-13
FBXO10_ENSBTAG00000012262	32.0106	-3.19271	0.287541	-7.62572	2.42675e-14	2.36257e-13
ZNF182_ENSBTAG00000046774	2.29372	-3.19265	0.481156	-4.55705	5.18768e-06	2.09579e-05
IGF2BP2_ENSBTAG00000007666	6.65521	-3.19264	0.327862	-6.68769	2.26722e-11	1.65515e-10
LRRN4_ENSBTAG00000000066	0.478395	-3.19238	0.942561	-2.32599	0.0200192	0.0453621
GREB1_ENSBTAG00000015402	0.537056	-3.19145	1.10235	-1.98798	0.0468144	0.0975496
SH3BP5L_ENSBTAG00000002645	0.994209	-3.18939	0.697037	-3.141	0.00168374	0.00473876
RNF34_ENSBTAG00000002315	130.342	-3.18911	0.259778	-8.42687	3.55024e-17	4.3766e-16
MPHOSPH9_ENSBTAG00000008470	150.633	-3.18769	0.274784	-7.96147	1.70003e-15	1.84731e-14
ENSBTAG00000046403	2.05408	-3.18762	0.569996	-3.83796	0.00012406	0.000418197
MYO16_ENSBTAG00000018237	1.20586	-3.18649	0.676896	-3.23017	0.00123716	0.0035726
H1FOO_ENSBTAG00000001812	85.3214	-3.1861	0.437931	-4.99189	5.97901e-07	2.67938e-06
ENSBTAG00000008346	1.34684	-3.18574	0.691852	-3.15926	0.0015817	0.00448225
SLC36A1_ENSBTAG00000016094	0.77205	-3.18551	0.758927	-2.87974	0.00398007	0.0104828
SEZ6_ENSBTAG00000015979	11.8523	-3.18486	0.314701	-6.94264	3.84847e-12	3.04027e-11
BICC1_ENSBTAG00000010694	4.91151	-3.18478	0.380879	-5.73616	9.68467e-09	5.28286e-08
CACTIN_ENSBTAG00000010373	1.42901	-3.18356	0.598989	-3.64541	0.000266966	0.000853779
PP2D1_ENSBTAG00000004061	0.830708	-3.1822	1.09603	-1.99101	0.0464799	0.0968971
ENSBTAG00000034393	146.623	-3.18107	0.362761	-6.01242	1.82771e-09	1.07329e-08
KLK10_ENSBTAG00000015129	2.37181	-3.17986	0.611221	-3.5664	0.000361922	0.00112884
CD200_ENSBTAG00000033319	9.39308	-3.17819	0.347078	-6.27579	3.47866e-10	2.20898e-09
ENSBTAG00000027348	493.255	-3.17744	0.468434	-4.64833	3.34628e-06	1.38674e-05
ENSBTAG00000046323	0.340367	-3.17633	1.10015	-1.97821	0.047905	0.0995944
bta-mir-2887-2_ENSBTAG00000047918	4.66923	-3.17629	0.416177	-5.22924	1.70212e-07	8.09231e-07
CYTH1_ENSBTAG00000006663	3.46288	-3.17482	0.411131	-5.28986	1.22408e-07	5.92688e-07
EXT1_ENSBTAG00000006209	10.8531	-3.17333	0.283882	-7.65576	1.92173e-14	1.89386e-13
ADCY5_ENSBTAG00000018777	0.345741	-3.17278	1.08716	-1.99858	0.0456536	0.0952762
GAP43_ENSBTAG00000006451	0.687351	-3.17237	0.869352	-2.49883	0.0124603	0.0294711
ENSBTAG00000033759	0.462685	-3.1722	0.936694	-2.319	0.0203949	0.0461445
HLF_ENSBTAG00000006618	0.945201	-3.17114	0.740337	-2.93264	0.00336097	0.00897333
CEP85_ENSBTAG00000009579	14.0845	-3.17062	0.295052	-7.35672	1.88487e-13	1.69713e-12
PALM3_ENSBTAG00000046744	45.0218	-3.17061	0.426339	-5.09129	3.5564e-07	1.63945e-06
FRAT1_ENSBTAG00000007956	0.414933	-3.17038	0.962871	-2.25407	0.0241919	0.0536859
C21orf91_ENSBTAG00000001395	2.19132	-3.16777	0.487711	-4.44479	8.79783e-06	3.45712e-05
AZIN2_ENSBTAG00000020548	1.09785	-3.16724	0.742353	-2.91942	0.00350688	0.00934279
CCDC181_ENSBTAG00000020264	468.453	-3.16661	0.399776	-5.41957	5.97409e-08	3.00332e-07
SLIT3_ENSBTAG00000017746	1.74789	-3.16652	0.571801	-3.78893	0.000151296	0.000501591
ENSBTAG00000011476	1.42624	-3.16629	0.619472	-3.49699	0.000470531	0.00144491
ENSBTAG00000010365	20.2214	-3.16615	0.321988	-6.72745	1.72666e-11	1.28037e-10
WDR76_ENSBTAG00000017215	52.3717	-3.16594	0.339582	-6.37826	1.79112e-10	1.1779e-09
ENSBTAG00000009900	149.032	-3.16483	0.257116	-8.41968	3.77509e-17	4.64123e-16
KIAA1324L_ENSBTAG00000004023	9.58527	-3.1647	0.400304	-5.40764	6.38617e-08	3.19519e-07
CDKL2_ENSBTAG00000014038	21.7402	-3.16416	0.277851	-7.78892	6.7585e-15	6.94093e-14
ENSBTAG00000007199	0.488523	-3.16311	0.944959	-2.28911	0.022073	0.0493768
5S_rRNA_ENSBTAG00000045518	1.01394	-3.16275	0.782858	-2.76263	0.00573382	0.0145519
CCDC173_ENSBTAG00000001090	25.5593	-3.16216	0.348399	-6.20598	5.43563e-10	3.37632e-09
ENSBTAG00000025391	13.3131	-3.16137	0.367534	-5.88073	4.08471e-09	2.31699e-08
CCNYL1_ENSBTAG00000016297	4.46388	-3.16055	0.414906	-5.20732	1.91584e-07	9.05483e-07
PPP3CB_ENSBTAG00000019525	1.42882	-3.16024	0.684426	-3.15627	0.001598	0.00452281
C7orf43_ENSBTAG00000015011	1.22292	-3.16007	0.752096	-2.87207	0.00407796	0.0107138
CFAP53_ENSBTAG00000002660	37.7691	-3.15973	0.261544	-8.25762	1.48611e-16	1.7394e-15
SYT9_ENSBTAG00000032079	2.2961	-3.1588	0.547742	-3.94128	8.10467e-05	0.000280045
bta-mir-2904-1_ENSBTAG00000047481	0.92693	-3.15839	0.826093	-2.61277	0.00898125	0.0219336
SSH1_ENSBTAG00000018825	1.61899	-3.15589	0.61077	-3.52979	0.000415884	0.00128607
CPA1_ENSBTAG00000046169	3.15577	-3.15505	0.473069	-4.55547	5.22691e-06	2.10976e-05
AGXT2_ENSBTAG00000007690	0.726795	-3.15371	0.936122	-2.30067	0.0214104	0.0481152
ENSBTAG00000012449	3.24902	-3.15258	0.48276	-4.45891	8.23789e-06	3.25112e-05
FAM222B_ENSBTAG00000047717	9.133	-3.15184	0.393976	-5.46186	4.71173e-08	2.39612e-07
TRIP13_ENSBTAG00000006972	2.07943	-3.15154	0.509875	-4.21974	2.4458e-05	9.05099e-05
ZNF462_ENSBTAG00000019187	8.69256	-3.15033	0.308357	-6.97352	3.09111e-12	2.46621e-11
TDRD5_ENSBTAG00000002407	5.30683	-3.14983	0.383574	-5.60474	2.08565e-08	1.10121e-07
ENSBTAG00000026384	225.196	-3.1497	0.44165	-4.86743	1.13061e-06	4.92127e-06
KLF16_ENSBTAG00000038055	0.759696	-3.14918	0.809827	-2.65388	0.0079572	0.019679
ABCG8_ENSBTAG00000016366	1.72197	-3.14671	0.591725	-3.62787	0.000285765	0.00090837
ZNF541_ENSBTAG00000012606	4.49718	-3.1455	0.430357	-4.98541	6.18313e-07	2.75998e-06
FBLN5_ENSBTAG00000018123	13.224	-3.14422	0.329374	-6.50999	7.51538e-11	5.18709e-10
C1orf168_ENSBTAG00000009314	10.8386	-3.14345	0.285761	-7.50083	6.34153e-14	5.93687e-13
PPM1B_ENSBTAG00000000223	7.32871	-3.1427	0.320897	-6.67721	2.4353e-11	1.77124e-10
ITSN2_ENSBTAG00000023172	94.1535	-3.14126	0.222838	-9.60903	7.32365e-22	1.31623e-20
EPOR_ENSBTAG00000008197	0.976996	-3.14057	0.756236	-2.83056	0.00464673	0.012039
TMEM225B_ENSBTAG00000039720	96.7849	-3.13981	0.290073	-7.37679	1.62155e-13	1.46973e-12
ENSBTAG00000025021	2.68757	-3.13649	0.489339	-4.36608	1.26499e-05	4.87678e-05
CENPV_ENSBTAG00000013274	253.608	-3.13557	0.32647	-6.54141	6.09401e-11	4.24467e-10
WISP3_ENSBTAG00000017205	1.00535	-3.1354	0.747217	-2.8578	0.00426585	0.0111516
ENSBTAG00000040155	5.82039	-3.13487	0.381896	-5.5902	2.26811e-08	1.19017e-07
RBFOX1_ENSBTAG00000007210	1.91457	-3.13421	0.58344	-3.65797	0.000254218	0.000815492
ENSBTAG00000013562	1.69794	-3.1317	0.600156	-3.5519	0.000382457	0.00118862
PURG_ENSBTAG00000039328	0.643407	-3.13155	0.956624	-2.2282	0.025867	0.0569959
CROT_ENSBTAG00000021535	58.0578	-3.12934	0.332614	-6.40185	1.53504e-10	1.02428e-09
LMO3_ENSBTAG00000013541	10.637	-3.12931	0.417395	-5.10143	3.37095e-07	1.55869e-06
GOLGA7B_ENSBTAG00000008100	45.1399	-3.12849	0.33866	-6.28504	3.27767e-10	2.08619e-09
RAB32_ENSBTAG00000009784	6.01312	-3.12833	0.388917	-5.47246	4.43841e-08	2.26717e-07
TEX9_ENSBTAG00000031433	3.70617	-3.12821	0.463804	-4.58859	4.46247e-06	1.81623e-05
TSPAN5_ENSBTAG00000012343	47.0318	-3.1277	0.299832	-7.09629	1.28148e-12	1.05699e-11
SEC16B_ENSBTAG00000000854	5.67875	-3.12661	0.461569	-4.60736	4.07804e-06	1.66922e-05
SH2D2A_ENSBTAG00000024470	10.0232	-3.12612	0.30906	-6.87932	6.01385e-12	4.64611e-11
ENSBTAG00000037560	0.976299	-3.12537	0.844491	-2.51675	0.0118443	0.0281693
CORO6_ENSBTAG00000001120	18.1002	-3.12413	0.268273	-7.91781	2.41739e-15	2.59585e-14
bta-mir-2904-3_ENSBTAG00000045657	0.996963	-3.12383	0.838971	-2.53147	0.0113587	0.0271144
SOX5_ENSBTAG00000022360	4.47315	-3.12376	0.39988	-5.311	1.09026e-07	5.3223e-07
NR4A1_ENSBTAG00000000507	39.6207	-3.12258	0.256446	-8.27693	1.26395e-16	1.48783e-15
FOXR1_ENSBTAG00000014606	51.8054	-3.12249	0.274344	-7.73658	1.02126e-14	1.03024e-13
DHX58_ENSBTAG00000046580	24.1034	-3.12188	0.30494	-6.95836	3.44257e-12	2.73225e-11
RUNDC3B_ENSBTAG00000021313	61.8878	-3.12139	0.357803	-5.92893	3.04917e-09	1.75215e-08
FAM81A_ENSBTAG00000014699	6.82275	-3.11957	0.311431	-6.8059	1.00417e-11	7.62421e-11
ZC2HC1A_ENSBTAG00000018902	66.042	-3.11908	0.327088	-6.47864	9.25537e-11	6.33045e-10
ENSBTAG00000003511	3.25929	-3.11852	0.43467	-4.87387	1.09434e-06	4.77255e-06
PLEK2_ENSBTAG00000016255	9.96292	-3.11756	0.262599	-8.06388	7.39082e-16	8.26114e-15
KCNN2_ENSBTAG00000011076	3.39431	-3.11708	0.492735	-4.29658	1.7345e-05	6.55368e-05
SSH2_ENSBTAG00000011011	13.9132	-3.11611	0.312086	-6.78055	1.19716e-11	9.02431e-11
GRID1_ENSBTAG00000019623	0.619202	-3.11599	0.848695	-2.49323	0.0126586	0.0299091
CFAP221_ENSBTAG00000009057	0.875469	-3.11441	0.832581	-2.53958	0.0110985	0.0265389
ADCY7_ENSBTAG00000006208	2.24694	-3.11435	0.508007	-4.16206	3.15394e-05	0.000114848
CDO1_ENSBTAG00000017442	36.1366	-3.11259	0.307609	-6.86778	6.52078e-12	5.01506e-11
CPS1_ENSBTAG00000016662	1.84488	-3.11173	0.581635	-3.63069	0.00028267	0.000899368
JAG1_ENSBTAG00000012817	26.6423	-3.11127	0.229011	-9.21908	2.99666e-20	4.72649e-19
CCDC171_ENSBTAG00000015788	3.99369	-3.11118	0.390774	-5.40256	6.56978e-08	3.27625e-07
RSPO2_ENSBTAG00000013598	45.1361	-3.11111	0.372778	-5.66318	1.48592e-08	7.94872e-08
ATXN7_ENSBTAG00000011287	9.59184	-3.11072	0.28894	-7.30504	2.77176e-13	2.45522e-12
Metazoa_SRP_ENSBTAG00000045818	1.69154	-3.11019	0.781885	-2.69885	0.00695792	0.0174095
PRICKLE1_ENSBTAG00000008596	74.8384	-3.10952	0.322891	-6.53321	6.43759e-11	4.47486e-10
TRIM26_ENSBTAG00000035744	7.76349	-3.10846	0.335764	-6.27959	3.39464e-10	2.15863e-09
ENSBTAG00000046730	6.55923	-3.10743	0.343881	-6.12838	8.87773e-10	5.40861e-09
AQP5_ENSBTAG00000026813	0.699264	-3.10703	0.979409	-2.15132	0.0314507	0.0680359
STK35_ENSBTAG00000003561	76.7235	-3.10251	0.244382	-8.60336	7.74125e-18	1.00895e-16
LEO1_ENSBTAG00000013830	115.142	-3.10198	0.230012	-9.13857	6.32818e-20	9.65772e-19
CSF1R_ENSBTAG00000012771	13.4923	-3.10063	0.322683	-6.50989	7.52037e-11	5.18791e-10
TPMT_ENSBTAG00000019300	3.92031	-3.10043	0.398938	-5.26505	1.40151e-07	6.72872e-07
CSMD1_ENSBTAG00000009739	0.786307	-3.09945	0.847483	-2.47728	0.0132389	0.031124
ADGRB2_ENSBTAG00000010657	1.85306	-3.09796	0.565108	-3.71249	0.000205231	0.000666648
KCNJ3_ENSBTAG00000006159	1.10719	-3.09787	0.73792	-2.84295	0.00446975	0.0116334
ENSBTAG00000047147	2.64547	-3.09687	0.479907	-4.36934	1.24625e-05	4.81e-05
FAM129A_ENSBTAG00000014548	0.681853	-3.09487	0.911746	-2.29764	0.0215821	0.0484693
NADK2_ENSBTAG00000011334	15.807	-3.09395	0.330859	-6.32884	2.47009e-10	1.59297e-09
ENSBTAG00000008495	23.4502	-3.09369	0.237361	-8.82068	1.13763e-18	1.57756e-17
DAB1_ENSBTAG00000013802	0.992911	-3.08903	0.700501	-2.9822	0.00286185	0.00772529
ZNF713_ENSBTAG00000008175	1.8993	-3.08837	0.552854	-3.77744	0.000158447	0.000524026
SEMA7A_ENSBTAG00000011446	0.923034	-3.08813	0.831768	-2.51047	0.0120569	0.028636
GOPC_ENSBTAG00000016046	13.6999	-3.08768	0.268253	-7.78249	7.11093e-15	7.27552e-14
FBXO34_ENSBTAG00000020533	63.9849	-3.08762	0.24495	-8.52265	1.55948e-17	1.98888e-16
SEC16A_ENSBTAG00000023933	1.24941	-3.08675	0.629978	-3.31241	0.000924965	0.00272934
NLRP5_ENSBTAG00000013247	28.4678	-3.0867	0.386206	-5.40307	6.55089e-08	3.26803e-07
FMNL2_ENSBTAG00000026851	60.4067	-3.08403	0.219537	-9.49282	2.24871e-21	3.888e-20
ART3_ENSBTAG00000010954	2.25251	-3.08325	0.490933	-4.24345	2.20111e-05	8.20481e-05
EXOC4_ENSBTAG00000014112	3.21135	-3.08212	0.488746	-4.26013	2.04304e-05	7.65175e-05
FAM110B_ENSBTAG00000011933	0.397076	-3.08181	0.950831	-2.18947	0.0285628	0.0623823
ATL1_ENSBTAG00000014312	3.14418	-3.08171	0.454068	-4.58459	4.54887e-06	1.8503e-05
5S_rRNA_ENSBTAG00000028443	0.578186	-3.08106	0.952441	-2.18498	0.0288904	0.0630576
FKBP7_ENSBTAG00000001097	1.31941	-3.08098	0.659761	-3.15414	0.00160973	0.00455505
CLIP4_ENSBTAG00000007378	1.49263	-3.08084	0.663598	-3.13569	0.00171452	0.00481866
PLAUR_ENSBTAG00000013125	17.0084	-3.08027	0.312645	-6.65379	2.85644e-11	2.06325e-10
CYFIP2_ENSBTAG00000008916	12.9202	-3.07996	0.295708	-7.03382	2.0095e-12	1.62991e-11
KCTD9_ENSBTAG00000012382	45.1109	-3.07949	0.191996	-10.8309	2.4579e-27	6.48118e-26
TGFBR2_ENSBTAG00000019832	0.574084	-3.07833	0.857555	-2.42356	0.0153694	0.0356782
SYCE3_ENSBTAG00000046298	1.51942	-3.07806	0.588269	-3.5325	0.000411653	0.00127443
CRIM1_ENSBTAG00000009020	1.72471	-3.07784	0.534786	-3.88537	0.000102173	0.000348112
GFI1_ENSBTAG00000016723	81.1921	-3.07764	0.483956	-4.29303	1.76254e-05	6.65225e-05
DKK3_ENSBTAG00000004275	19.8034	-3.0776	0.309291	-6.7173	1.85128e-11	1.36832e-10
EDRF1_ENSBTAG00000009439	49.0946	-3.0769	0.237246	-8.7542	2.05553e-18	2.80205e-17
ENSBTAG00000016688	1.98949	-3.07673	0.514875	-4.03346	5.49624e-05	0.000193737
OGDHL_ENSBTAG00000021728	8.11568	-3.07653	0.409654	-5.06898	3.99959e-07	1.83447e-06
PID1_ENSBTAG00000037640	17.1853	-3.07553	0.213982	-9.69955	3.02829e-22	5.63535e-21
PLEKHG2_ENSBTAG00000004017	0.997671	-3.0744	0.678475	-3.05745	0.00223229	0.00614238
ZC3H12C_ENSBTAG00000008732	0.875562	-3.0726	0.7458	-2.77903	0.00545218	0.013911
RFFL_ENSBTAG00000013645	1.05103	-3.07115	0.7292	-2.8403	0.00450711	0.0117195
CNN1_ENSBTAG00000011207	8.21635	-3.06998	0.321604	-6.43642	1.22323e-10	8.24279e-10
MFSD2A_ENSBTAG00000013054	5.73102	-3.06784	0.331676	-6.23451	4.53188e-10	2.85127e-09
WAC_ENSBTAG00000018263	89.3133	-3.06668	0.2398	-8.61837	6.79141e-18	8.88542e-17
ENSBTAG00000012132	0.422695	-3.06531	0.956939	-2.15825	0.0309087	0.0670131
ENSBTAG00000007369	9.38119	-3.06384	0.286144	-7.21262	5.48847e-13	4.70012e-12
STK10_ENSBTAG00000017457	1.519	-3.06372	0.564346	-3.65683	0.000255349	0.000818735
HCN2_ENSBTAG00000015050	1.94145	-3.06329	0.542665	-3.80215	0.000143448	0.000477777
ATXN2L_ENSBTAG00000032087	11.1215	-3.06241	0.386036	-5.34253	9.16563e-08	4.4985e-07
RAB6B_ENSBTAG00000000905	16.4081	-3.06089	0.354047	-5.82094	5.85174e-09	3.27175e-08
CNBD2_ENSBTAG00000002822	9.26244	-3.06024	0.380136	-5.41975	5.96834e-08	3.00153e-07
ENSBTAG00000046594	2.86366	-3.06011	0.4766	-4.32251	1.54267e-05	5.88256e-05
ENSBTAG00000033030	2.85868	-3.06005	0.516166	-3.99106	6.57773e-05	0.000229607
WDR87_ENSBTAG00000038442	32.9791	-3.05989	0.273326	-7.53639	4.83176e-14	4.55466e-13
DPP9_ENSBTAG00000021134	0.79116	-3.05929	0.846516	-2.43266	0.0149883	0.0348647
KMT5B_ENSBTAG00000001185	7.74238	-3.05766	0.320883	-6.41249	1.43166e-10	9.58108e-10
MAPK8IP3_ENSBTAG00000002211	20.2162	-3.05427	0.227722	-9.02098	1.86408e-19	2.74962e-18
PKD1_ENSBTAG00000020619	1.82822	-3.05423	0.609838	-3.36848	0.000755827	0.00224578
MSH5_ENSBTAG00000019790	2.01026	-3.05356	0.57058	-3.59907	0.000319356	0.00100741
ENSBTAG00000013995	0.589769	-3.05287	0.849857	-2.41555	0.0157113	0.0363916
ENSBTAG00000016936	0.840435	-3.05246	0.746366	-2.74994	0.00596058	0.0150797
ENSBTAG00000007392	0.705932	-3.05203	0.849196	-2.41644	0.0156731	0.0363092
CERCAM_ENSBTAG00000038139	0.410061	-3.05085	0.96043	-2.13535	0.0327328	0.07052
ENSBTAG00000012266	0.914095	-3.05063	0.747121	-2.7447	0.00605655	0.0153169
DBF4B_ENSBTAG00000005696	1.03987	-3.04953	0.798747	-2.56593	0.0102901	0.0248194
PPFIBP1_ENSBTAG00000004283	13.8964	-3.04832	0.269681	-7.59535	3.06963e-14	2.96521e-13
ENSBTAG00000039823	0.872159	-3.04757	0.756931	-2.70509	0.00682853	0.0171171
CBX8_ENSBTAG00000009107	0.927796	-3.04707	0.704778	-2.90456	0.00367769	0.00976166
ARID3B_ENSBTAG00000011828	1.12483	-3.04584	0.709628	-2.88298	0.00393939	0.0103877
FAM129C_ENSBTAG00000018946	1.17525	-3.04551	0.698904	-2.92674	0.00342531	0.00913082
Metazoa_SRP_ENSBTAG00000045781	1.10946	-3.04521	0.865752	-2.36235	0.0181596	0.041562
KIAA2012_ENSBTAG00000034192	2.40774	-3.04497	0.670014	-3.05213	0.00227225	0.00624732
MTNR1A_ENSBTAG00000046938	1.03379	-3.04443	0.71501	-2.8593	0.00424575	0.0111055
PIH1D2_ENSBTAG00000005156	0.918861	-3.04354	0.746798	-2.73641	0.00621134	0.0156706
OLFM4_ENSBTAG00000022779	2.8779	-3.04346	0.462199	-4.42117	9.81657e-06	3.83537e-05
PRPS2_ENSBTAG00000047997	1.25136	-3.04244	0.653684	-3.12451	0.00178103	0.00498812
ENSBTAG00000010967	0.605336	-3.04235	0.950089	-2.14964	0.0315839	0.0682711
MNS1_ENSBTAG00000000271	39.8501	-3.0408	0.300016	-6.80228	1.02974e-11	7.79668e-11
Metazoa_SRP_ENSBTAG00000045977	0.945939	-3.03965	0.919067	-2.21927	0.0264687	0.0581809
ENSBTAG00000017012	0.919353	-3.03927	0.748327	-2.72511	0.00642809	0.0161726
DUSP5_ENSBTAG00000020283	1.00573	-3.03899	0.700496	-2.91079	0.0036052	0.00958603
TDRD7_ENSBTAG00000003719	14.6453	-3.03813	0.268792	-7.58257	3.38783e-14	3.25189e-13
ENSBTAG00000023338	0.400212	-3.03793	0.939358	-2.16949	0.0300454	0.065328
C5orf34_ENSBTAG00000007461	9.95812	-3.03744	0.268789	-7.58009	3.4532e-14	3.30766e-13
COL6A5_ENSBTAG00000012837	0.806007	-3.03666	0.86351	-2.35858	0.0183448	0.0419298
bta-mir-2887-2_ENSBTAG00000046133	5.48667	-3.03551	0.419354	-4.85392	1.21047e-06	5.25048e-06
RRAGD_ENSBTAG00000018438	39.1799	-3.0351	0.33298	-6.11179	9.85224e-10	5.95977e-09
ENSBTAG00000024487	0.51765	-3.03335	0.962693	-2.11215	0.0346737	0.0742449
TTC24_ENSBTAG00000000401	12.0216	-3.03207	0.305033	-6.6618	2.70488e-11	1.95792e-10
FYN_ENSBTAG00000011851	34.2541	-3.03117	0.256383	-7.9224	2.3297e-15	2.50365e-14
ENSBTAG00000044018	0.664613	-3.03054	0.868408	-2.33823	0.0193753	0.0440418
ENSBTAG00000001150	0.60216	-3.02832	0.8707	-2.32953	0.0198312	0.0449733
APH1B_ENSBTAG00000010641	0.923211	-3.0283	0.714322	-2.83948	0.00451872	0.011743
MOGAT1_ENSBTAG00000008431	2.32736	-3.02774	0.481749	-4.20911	2.56376e-05	9.45818e-05
MYPN_ENSBTAG00000017509	0.597327	-3.02527	0.94969	-2.13256	0.0329611	0.0709336
ZFHX4_ENSBTAG00000033268	2.43205	-3.02446	0.495839	-4.0829	4.44773e-05	0.000158952
FAM124B_ENSBTAG00000038700	2.57629	-3.02335	0.551159	-3.67107	0.000241535	0.000778097
MTMR7_ENSBTAG00000010372	13.1409	-3.02316	0.31738	-6.37458	1.83467e-10	1.20421e-09
C11orf95_ENSBTAG00000019208	1.14365	-3.02188	0.72756	-2.77899	0.00545277	0.013911
MYCBPAP_ENSBTAG00000014355	4.52395	-3.02177	0.404764	-4.99493	5.88558e-07	2.64271e-06
MPP7_ENSBTAG00000017354	40.1386	-3.02145	0.240281	-8.41283	4.00242e-17	4.90305e-16
RASL11A_ENSBTAG00000005244	1.74809	-3.02136	0.616028	-3.28128	0.00103337	0.0030218
DGCR2_ENSBTAG00000000429	0.408691	-3.02076	0.957796	-2.1098	0.0348756	0.0746187
MSI1_ENSBTAG00000009800	1.42359	-3.02061	0.625172	-3.23208	0.00122891	0.00355102
FBXO5_ENSBTAG00000021193	114.415	-3.0203	0.215554	-9.37262	7.07523e-21	1.17711e-19
EPHA2_ENSBTAG00000000815	1.15203	-3.01883	0.747128	-2.70212	0.00688985	0.0172549
ENSBTAG00000035018	3.02213	-3.0176	0.482261	-4.18362	2.86907e-05	0.000105176
SGMS2_ENSBTAG00000016805	19.7164	-3.01643	0.369388	-5.45884	4.7925e-08	2.43529e-07
DEPTOR_ENSBTAG00000015341	0.78306	-3.01565	0.761395	-2.64731	0.00811339	0.0200146
ENSBTAG00000001900	0.445413	-3.01481	0.952396	-2.11551	0.0343862	0.073687
CCDC62_ENSBTAG00000003527	6.64138	-3.01261	0.371876	-5.41203	6.23131e-08	3.12228e-07
FAM35A_ENSBTAG00000019194	5.05451	-3.01201	0.428892	-4.69118	2.71634e-06	1.13533e-05
TK2_ENSBTAG00000005152	11.5651	-3.01187	0.285429	-7.04858	1.80748e-12	1.47394e-11
ANGPTL2_ENSBTAG00000011810	0.677329	-3.01087	0.940435	-2.13823	0.0324977	0.0700467
PTPRG_ENSBTAG00000021911	7.05284	-3.01084	0.323738	-6.21131	5.25445e-10	3.27719e-09
RAB2B_ENSBTAG00000044207	17.5854	-3.00938	0.220347	-9.11919	7.56879e-20	1.14741e-18
ATF2_ENSBTAG00000002295	5.51952	-3.00925	0.325996	-6.16342	7.11925e-10	4.37829e-09
ELK1_ENSBTAG00000015817	4.60129	-3.0071	0.361928	-5.54557	2.93005e-08	1.52231e-07
PPARD_ENSBTAG00000017542	1.03354	-3.00707	0.705157	-2.84627	0.00442352	0.0115263
PLA2G4D_ENSBTAG00000005268	0.743062	-3.00673	0.764869	-2.62362	0.00870001	0.0213307
SIN3A_ENSBTAG00000009985	30.1575	-3.00601	0.246531	-8.13697	4.05304e-16	4.60187e-15
SLC12A2_ENSBTAG00000009637	13.0201	-3.00572	0.250752	-7.99882	1.25613e-15	1.37591e-14
NFIA_ENSBTAG00000000074	3.4573	-3.00513	0.524473	-3.82313	0.000131768	0.000441782
TULP4_ENSBTAG00000005083	0.867223	-3.00443	0.761237	-2.63311	0.00846057	0.020781
ATP9A_ENSBTAG00000007962	0.596327	-3.00333	0.850312	-2.35599	0.0184732	0.042202
SOX13_ENSBTAG00000008132	2.06626	-3.002	0.498791	-4.0137	5.97735e-05	0.000209722
bta-mir-2904-3_ENSBTAG00000046537	0.909172	-3.00173	0.899509	-2.22536	0.0260573	0.0573504
SYNPR_ENSBTAG00000000265	0.894709	-3.00119	0.803987	-2.48908	0.0128073	0.030203
ENSBTAG00000047208	2.31992	-2.99919	0.513042	-3.89674	9.7495e-05	0.000333254
HERC3_ENSBTAG00000010120	5.02898	-2.99778	0.365941	-5.45929	4.78029e-08	2.43e-07
DAB2IP_ENSBTAG00000008232	3.29072	-2.99675	0.403421	-4.94954	7.43879e-07	3.29356e-06
ENSBTAG00000018955	13.0473	-2.99602	0.285979	-6.97959	2.96044e-12	2.36749e-11
Metazoa_SRP_ENSBTAG00000045502	1.42592	-2.99571	0.714513	-2.79311	0.00522035	0.0133705
LDHC_ENSBTAG00000002488	6.1274	-2.99481	0.378187	-5.27467	1.32995e-07	6.40319e-07
KPNA7_ENSBTAG00000015737	719.749	-2.99402	0.482931	-4.129	3.64349e-05	0.000131553
ARID5B_ENSBTAG00000006729	23.2188	-2.99389	0.260368	-7.65798	1.88879e-14	1.86275e-13
MYH4_ENSBTAG00000037794	0.511629	-2.99357	0.951959	-2.09417	0.0362446	0.0773177
Metazoa_SRP_ENSBTAG00000048185	2.5555	-2.99339	0.875992	-2.27558	0.0228711	0.0510119
GPER1_ENSBTAG00000048154	0.778647	-2.9929	0.850744	-2.34254	0.019153	0.0435729
ENSBTAG00000001861	1.9434	-2.98942	0.512772	-3.87975	0.000104565	0.000355907
SNX30_ENSBTAG00000044070	1.3535	-2.98905	0.602935	-3.29895	0.000970474	0.00285192
ENSBTAG00000012184	837.459	-2.98584	0.284104	-6.98984	2.75207e-12	2.20601e-11
APBB1IP_ENSBTAG00000012526	16.1532	-2.98511	0.248287	-7.99522	1.29346e-15	1.41565e-14
IL27RA_ENSBTAG00000016933	0.504365	-2.98036	0.912894	-2.16932	0.0300581	0.0653452
B4GALT6_ENSBTAG00000044063	13.4141	-2.98017	0.239925	-8.25329	1.5409e-16	1.80045e-15
PPP1R13B_ENSBTAG00000003559	13.9675	-2.97982	0.296427	-6.67896	2.4065e-11	1.75215e-10
ENSBTAG00000006852	1.25131	-2.97945	0.654555	-3.02412	0.00249358	0.00679924
ENSBTAG00000031029	2.22885	-2.97944	0.498869	-3.96785	7.25226e-05	0.000251801
ABI2_ENSBTAG00000011017	10.6638	-2.97884	0.282623	-7.00169	2.52897e-12	2.03554e-11
YBX2_ENSBTAG00000009126	273.018	-2.97861	0.286652	-6.90249	5.10993e-12	3.98155e-11
C19orf67_ENSBTAG00000016937	0.70662	-2.9769	0.79634	-2.48248	0.0130471	0.0307206
PLCH1_ENSBTAG00000008307	7.02672	-2.97554	0.341123	-5.79128	6.98503e-09	3.87152e-08
NOBOX_ENSBTAG00000009832	28.9967	-2.97543	0.437863	-4.51151	6.43671e-06	2.56698e-05
KIDINS220_ENSBTAG00000007963	25.1667	-2.97505	0.223111	-8.85232	8.57173e-19	1.20207e-17
TMEM185A_ENSBTAG00000006818	2.67827	-2.97468	0.439339	-4.49467	6.9677e-06	2.76582e-05
KIF18B_ENSBTAG00000008088	1.54587	-2.97374	0.619859	-3.18418	0.00145162	0.00414806
ERF_ENSBTAG00000000332	1.35328	-2.97235	0.605076	-3.25967	0.00111541	0.0032478
RBM15B_ENSBTAG00000006500	1.78967	-2.97154	0.536307	-3.67613	0.000236799	0.000763739
PDZRN3_ENSBTAG00000018644	2.2308	-2.97095	0.531655	-3.70719	0.000209574	0.000679784
DDHD1_ENSBTAG00000019924	17.4805	-2.97073	0.256163	-7.69328	1.43415e-14	1.433e-13
ARRDC2_ENSBTAG00000039335	10.5553	-2.97057	0.296701	-6.64162	3.10245e-11	2.23269e-10
ADORA2B_ENSBTAG00000007581	14.5503	-2.96991	0.351811	-5.59934	2.15163e-08	1.1334e-07
NBR1_ENSBTAG00000001632	7.55128	-2.96977	0.296323	-6.64737	2.98368e-11	2.15061e-10
TRAF2_ENSBTAG00000010497	1.08733	-2.96909	0.738662	-2.66575	0.00768162	0.019077
ZCWPW1_ENSBTAG00000001068	28.3627	-2.96853	0.326748	-6.02462	1.69503e-09	9.99243e-09
VAV3_ENSBTAG00000031575	3.55297	-2.96419	0.412014	-4.76729	1.86725e-06	7.96524e-06
ZFHX2_ENSBTAG00000007053	3.14305	-2.96375	0.432718	-4.53818	5.67431e-06	2.27957e-05
CALCA_ENSBTAG00000047380	2.38451	-2.96363	0.632695	-3.10359	0.00191187	0.00533053
FAM184A_ENSBTAG00000015467	12.5125	-2.96262	0.27888	-7.0375	1.95724e-12	1.59225e-11
ENSBTAG00000018151	4.34829	-2.96196	0.392864	-4.99398	5.91461e-07	2.65312e-06
MISP_ENSBTAG00000020269	0.509926	-2.96191	0.959336	-2.04507	0.0408481	0.0860759
ENSBTAG00000047473	58.5384	-2.96158	0.51377	-3.81801	0.000134535	0.000450228
ZFAT_ENSBTAG00000017731	0.621689	-2.96149	0.843407	-2.32567	0.0200361	0.0453929
MRPL43_ENSBTAG00000003294	0.381407	-2.96093	0.989823	-1.98109	0.0475811	0.0989962
NUDT10_ENSBTAG00000005252	30.4	-2.96061	0.335476	-5.84426	5.08828e-09	2.86129e-08
ENSBTAG00000010986	0.666425	-2.96018	0.892239	-2.19693	0.0280256	0.0613268
EPB41L4B_ENSBTAG00000017063	4.17106	-2.95962	0.463832	-4.22486	2.39093e-05	8.86472e-05
7SK_ENSBTAG00000044677	0.932713	-2.95949	0.761644	-2.57271	0.0100907	0.0243772
ENSBTAG00000019622	0.561122	-2.95927	0.868001	-2.25722	0.0239941	0.0532991
MICAL2_ENSBTAG00000014855	112.413	-2.95913	0.288944	-6.78033	1.19904e-11	9.03252e-11
ARHGEF28_ENSBTAG00000005633	25.4088	-2.95789	0.217313	-9.00956	2.06882e-19	3.02873e-18
PHTF1_ENSBTAG00000019615	8.28108	-2.95664	0.303075	-6.45597	1.07525e-10	7.28873e-10
ICA1L_ENSBTAG00000008673	2.02408	-2.95442	0.493926	-3.95692	7.59236e-05	0.000263075
CPB2_ENSBTAG00000007073	1.7974	-2.95356	0.609201	-3.20676	0.00134238	0.00385524
ZBTB49_ENSBTAG00000014680	1.108	-2.95298	0.650728	-3.00123	0.00268892	0.00729018
ENSBTAG00000046231	9.95663	-2.95286	0.417773	-4.67444	2.9475e-06	1.22594e-05
SELENBP1_ENSBTAG00000008091	44.4997	-2.95225	0.377467	-5.17197	2.31634e-07	1.08501e-06
PGGT1B_ENSBTAG00000001895	1.85685	-2.9514	0.599173	-3.25682	0.00112666	0.00327915
FAT3_ENSBTAG00000004081	0.644185	-2.95097	0.83528	-2.33571	0.0195066	0.0442887
ENSBTAG00000047240	2.29673	-2.94995	0.503856	-3.87005	0.000108814	0.000369356
ENSBTAG00000046503	0.578082	-2.94936	0.910247	-2.14157	0.0322281	0.0695645
ARPP21_ENSBTAG00000007732	6.79481	-2.94876	0.442196	-4.40701	1.04809e-05	4.07393e-05
ELF1_ENSBTAG00000007356	31.9281	-2.94861	0.17698	-11.0103	3.40902e-28	9.48347e-27
SNX25_ENSBTAG00000010351	91.9458	-2.9469	0.415365	-4.6872	2.76972e-06	1.15622e-05
TMEM64_ENSBTAG00000011268	0.691422	-2.94666	0.961844	-2.02388	0.0429821	0.0901555
IGSF11_ENSBTAG00000045704	2.9987	-2.94664	0.482843	-4.03162	5.53937e-05	0.000195207
FAM189A2_ENSBTAG00000011173	0.495866	-2.9466	0.953664	-2.04118	0.0412333	0.0868074
RASGRP1_ENSBTAG00000021872	1.28099	-2.94647	0.687705	-2.83039	0.00464918	0.012042
ZNF214_ENSBTAG00000020289	1.02663	-2.94597	0.690302	-2.81901	0.00481714	0.0124357
SLC25A31_ENSBTAG00000012826	12.0936	-2.94537	0.247105	-7.87264	3.47243e-15	3.66255e-14
ENSBTAG00000025183	4.11359	-2.94413	0.491162	-3.95823	7.55085e-05	0.000261836
USP6NL_ENSBTAG00000019488	34.955	-2.94391	0.232599	-8.35734	6.41498e-17	7.76105e-16
HACD4_ENSBTAG00000017741	18.7969	-2.94358	0.335624	-5.79093	6.99982e-09	3.87715e-08
ENSBTAG00000014417	2.16671	-2.94233	0.482509	-4.02547	5.68609e-05	0.000200223
HRH1_ENSBTAG00000001447	0.611319	-2.94202	0.848208	-2.28956	0.0220469	0.0493428
IL1R1_ENSBTAG00000005273	1.09603	-2.94197	0.760294	-2.55424	0.010642	0.0255538
HOXA3_ENSBTAG00000008139	6.28823	-2.93971	0.375961	-5.15934	2.47819e-07	1.15804e-06
MOV10L1_ENSBTAG00000020341	1.64256	-2.93943	0.635367	-3.05245	0.00226981	0.00624186
ENSBTAG00000030890	1.03847	-2.93759	0.706256	-2.74347	0.00607939	0.0153677
PITX3_ENSBTAG00000015702	0.793969	-2.93741	0.88655	-2.18533	0.0288646	0.0630213
AMFR_ENSBTAG00000003798	3.17871	-2.93661	0.438628	-4.41515	1.0094e-05	3.93252e-05
ENSBTAG00000011113	0.66706	-2.93652	0.855532	-2.26352	0.0236035	0.0524656
ISL2_ENSBTAG00000016651	3.40087	-2.93503	0.454939	-4.25339	2.10558e-05	7.87085e-05
TMEM74_ENSBTAG00000039141	0.358809	-2.935	0.976398	-1.98178	0.0475041	0.098851
GPX8_ENSBTAG00000021960	3.78252	-2.9349	0.533271	-3.62835	0.000285235	0.000906897
CMTR1_ENSBTAG00000017091	7.94852	-2.93478	0.304569	-6.35252	2.11818e-10	1.37904e-09
SETD1B_ENSBTAG00000004172	2.7024	-2.9342	0.434682	-4.44969	8.59946e-06	3.38404e-05
PPP1R14C_ENSBTAG00000026586	14.0669	-2.93338	0.299123	-6.46349	1.02314e-10	6.95626e-10
ZNF354B_ENSBTAG00000017123	10.6761	-2.93264	0.275018	-7.02731	2.10548e-12	1.70675e-11
QKI_ENSBTAG00000011593	5.82216	-2.93068	0.336808	-5.73229	9.90829e-09	5.39838e-08
SPIRE1_ENSBTAG00000010542	2.5232	-2.9295	0.502795	-3.83754	0.000124273	0.000418812
CKS1B_ENSBTAG00000024476	15.4674	-2.92584	0.290974	-6.6186	3.62613e-11	2.59316e-10
PAPOLG_ENSBTAG00000007414	219.288	-2.92391	0.216682	-8.87895	6.74947e-19	9.56338e-18
CASP4_ENSBTAG00000020884	0.774812	-2.92238	0.863468	-2.22635	0.025991	0.0572321
SPTB_ENSBTAG00000004732	1.12913	-2.92185	0.621934	-3.09011	0.0020008	0.00556258
MLF1_ENSBTAG00000004126	15.7938	-2.92155	0.331566	-5.79537	6.8169e-09	3.7835e-08
ENSBTAG00000048004	0.702481	-2.92026	0.786078	-2.44284	0.0145722	0.0339804
ENSBTAG00000046664	0.67705	-2.91841	0.770031	-2.49134	0.0127263	0.030043
MXD1_ENSBTAG00000001042	2.23478	-2.91826	0.506775	-3.78523	0.00015357	0.000508881
ELOVL3_ENSBTAG00000015700	0.890445	-2.91812	0.837922	-2.28913	0.0220716	0.0493768
SLC38A3_ENSBTAG00000008509	0.977893	-2.91716	0.638974	-3.00038	0.00269647	0.0073063
DTX3_ENSBTAG00000018002	4.42539	-2.91522	0.385712	-4.96542	6.85531e-07	3.0451e-06
ENSBTAG00000045613	4.5411	-2.91507	0.390804	-4.90034	9.56691e-07	4.18828e-06
ENSBTAG00000026383	0.67671	-2.91461	0.772919	-2.47712	0.0132447	0.0311323
CNNM2_ENSBTAG00000012857	64.7089	-2.91423	0.221184	-8.65445	4.95303e-18	6.5683e-17
UBALD2_ENSBTAG00000013792	0.98879	-2.91379	0.668451	-2.86302	0.00419621	0.0109969
ENSBTAG00000023143	4.08085	-2.9132	0.445321	-4.29622	1.73736e-05	6.56265e-05
HMGXB3_ENSBTAG00000012768	19.169	-2.91313	0.250592	-7.63444	2.26813e-14	2.21922e-13
EPOP_ENSBTAG00000048067	1.26905	-2.91288	0.651433	-2.93641	0.0033203	0.00887342
SLC35E3_ENSBTAG00000031919	42.2085	-2.91153	0.197501	-9.67856	3.71905e-22	6.85539e-21
ENSBTAG00000016714	3.98644	-2.91072	0.446341	-4.28086	1.8617e-05	7.00909e-05
DLX6_ENSBTAG00000021458	5.08738	-2.90931	0.39423	-4.84312	1.27813e-06	5.53167e-06
RIMKLA_ENSBTAG00000017502	2.76865	-2.90815	0.453571	-4.20696	2.58835e-05	9.54487e-05
GPR160_ENSBTAG00000048011	1.81544	-2.90779	0.516201	-3.69582	0.000219176	0.000709079
PELI1_ENSBTAG00000020865	33.2862	-2.90766	0.18997	-10.0419	9.97752e-24	2.04629e-22
OLFML1_ENSBTAG00000021483	3.06036	-2.90732	0.464435	-4.10676	4.01249e-05	0.000144076
FBXW11_ENSBTAG00000015376	5.23672	-2.90408	0.329684	-5.77545	7.67462e-09	4.23546e-08
LIX1L_ENSBTAG00000008367	5.24614	-2.90317	0.397721	-4.78518	1.70831e-06	7.31007e-06
MAEL_ENSBTAG00000016550	28.5369	-2.9024	0.253789	-7.496	6.57928e-14	6.15102e-13
SH3GL2_ENSBTAG00000014103	9.75575	-2.90224	0.276712	-6.87446	6.22259e-12	4.80194e-11
FAM13C_ENSBTAG00000017540	12.5126	-2.90178	0.274117	-6.93782	3.98189e-12	3.14385e-11
ESRRG_ENSBTAG00000010392	1.16603	-2.90121	0.603277	-3.15147	0.00162453	0.00459028
MYLIP_ENSBTAG00000004115	125.279	-2.89886	0.281284	-6.75067	1.47166e-11	1.09844e-10
CXorf58_ENSBTAG00000010939	3.22146	-2.89751	0.483217	-3.92683	8.60742e-05	0.000296218
PPL_ENSBTAG00000002178	1.95974	-2.89598	0.539352	-3.5153	0.000439253	0.00135404
ARHGAP20_ENSBTAG00000000333	3.1351	-2.89539	0.422987	-4.48096	7.43069e-06	2.94502e-05
DOCK5_ENSBTAG00000015513	7.76819	-2.89524	0.293149	-6.46511	1.01224e-10	6.89245e-10
EPSTI1_ENSBTAG00000019054	55.7663	-2.89433	0.220191	-8.6031	7.75885e-18	1.01028e-16
RASGRP2_ENSBTAG00000001029	2.10742	-2.89322	0.509976	-3.71238	0.00020532	0.000666777
PGM2L1_ENSBTAG00000000770	4.95685	-2.89304	0.365324	-5.18182	2.1973e-07	1.03173e-06
FMNL3_ENSBTAG00000016593	30.7424	-2.89197	0.186677	-10.135	3.86276e-24	8.20552e-23
BICRA_ENSBTAG00000004138	4.85371	-2.89163	0.429495	-4.40433	1.06113e-05	4.12348e-05
TUBG2_ENSBTAG00000030347	166.749	-2.89122	0.270395	-6.99428	2.6663e-12	2.14104e-11
ENSBTAG00000011051	1.35799	-2.89108	0.623097	-3.03497	0.00240556	0.00658467
CADPS2_ENSBTAG00000005110	9.2919	-2.89036	0.277167	-6.8203	9.08533e-12	6.91981e-11
GABRG1_ENSBTAG00000012296	0.692549	-2.89017	0.822437	-2.29825	0.0215473	0.0484071
FOXO3_ENSBTAG00000011234	0.838221	-2.88995	0.725942	-2.60344	0.00922923	0.0224841
LRIG3_ENSBTAG00000002227	19.1248	-2.88917	0.19657	-9.61064	7.20985e-22	1.29749e-20
ZMAT4_ENSBTAG00000017420	3.02222	-2.88797	0.50633	-3.72874	0.00019244	0.000628084
FOXP2_ENSBTAG00000011246	0.660187	-2.88785	0.848332	-2.22537	0.0260565	0.0573504
MEIOC_ENSBTAG00000039485	1.65531	-2.88606	0.613477	-3.07438	0.00210941	0.00583603
ZBTB40_ENSBTAG00000016448	2.35223	-2.88567	0.486218	-3.87825	0.000105213	0.000357933
ACAP2_ENSBTAG00000003378	17.3183	-2.88512	0.211025	-8.93313	4.14113e-19	5.96664e-18
EFHC1_ENSBTAG00000017810	6.1086	-2.88482	0.353868	-5.32633	1.00216e-07	4.89927e-07
SYBU_ENSBTAG00000032548	0.934327	-2.88318	0.814281	-2.31269	0.0207397	0.0468004
THAP9_ENSBTAG00000022450	350.187	-2.8827	0.264693	-7.11277	1.1374e-12	9.43276e-12
SLC6A5_ENSBTAG00000014300	1.03788	-2.87938	0.720512	-2.60839	0.00909684	0.0221961
ENSBTAG00000031468	1.35761	-2.87873	0.678034	-2.77086	0.00559092	0.0142183
SAMD4B_ENSBTAG00000009785	2.37647	-2.87832	0.511862	-3.66958	0.000242947	0.000782461
SIX3_ENSBTAG00000027017	34.813	-2.87827	0.276575	-6.79118	1.11218e-11	8.40224e-11
CA6_ENSBTAG00000009515	1.6305	-2.877	0.55448	-3.38515	0.0007114	0.00212626
MAP3K13_ENSBTAG00000017103	17.3283	-2.87683	0.256465	-7.31808	2.51535e-13	2.23825e-12
RAD51C_ENSBTAG00000015036	1.73129	-2.87637	0.521716	-3.59653	0.000322489	0.00101636
GALK2_ENSBTAG00000004011	23.8503	-2.87614	0.302127	-6.20978	5.30592e-10	3.30477e-09
Metazoa_SRP_ENSBTAG00000046622	0.842181	-2.87591	0.798113	-2.35043	0.018752	0.0427387
MBNL2_ENSBTAG00000018313	10.7479	-2.87568	0.300903	-6.23351	4.56096e-10	2.86824e-09
CAPRIN2_ENSBTAG00000019373	98.2081	-2.8754	0.306234	-6.12408	9.12093e-10	5.54194e-09
LMBR1L_ENSBTAG00000044048	0.503567	-2.87464	0.850121	-2.20515	0.0274438	0.06015
ENSBTAG00000026070	0.598002	-2.87171	0.856705	-2.18477	0.0289054	0.0630802
GRAMD2_ENSBTAG00000046391	1.10914	-2.87053	0.659207	-2.83754	0.00454622	0.01181
CDH3_ENSBTAG00000033248	60.104	-2.86948	0.304004	-6.14951	7.77239e-10	4.76068e-09
TPCN1_ENSBTAG00000011102	4.88246	-2.86922	0.337933	-5.53133	3.17817e-08	1.64684e-07
BEND4_ENSBTAG00000005567	0.850482	-2.86918	0.769112	-2.43031	0.0150857	0.0350734
TEX2_ENSBTAG00000004723	4.11975	-2.86856	0.368573	-5.06972	3.98407e-07	1.82796e-06
LHX9_ENSBTAG00000013499	1.08544	-2.86838	0.716331	-2.60827	0.00910017	0.0222003
MECOM_ENSBTAG00000005871	4.2766	-2.86774	0.472877	-3.94975	7.82334e-05	0.000270803
NEIL2_ENSBTAG00000004769	10.3116	-2.86771	0.354601	-5.26706	1.38625e-07	6.66013e-07
ENSBTAG00000038064	0.841189	-2.86629	0.753796	-2.47586	0.0132915	0.0312368
ZNF618_ENSBTAG00000025659	2.87038	-2.86557	0.446848	-4.17495	2.98057e-05	0.000109059
KIAA0355_ENSBTAG00000013175	4.3009	-2.86554	0.34897	-5.34584	8.99971e-08	4.42222e-07
MTUS2_ENSBTAG00000001094	2.74921	-2.86546	0.454859	-4.10119	4.11038e-05	0.00014732
Metazoa_SRP_ENSBTAG00000045661	2.5569	-2.86445	0.803765	-2.31964	0.0203604	0.046074
TGFB3_ENSBTAG00000012004	0.650977	-2.86421	0.880475	-2.11728	0.034236	0.0733997
WNT2B_ENSBTAG00000014291	5.52804	-2.86391	0.327119	-5.69794	1.21262e-08	6.54412e-08
HGSNAT_ENSBTAG00000033182	0.528379	-2.86325	0.848828	-2.19509	0.0281573	0.0615755
ENSBTAG00000035745	26.7622	-2.86068	0.359051	-5.18223	2.19254e-07	1.0302e-06
ENSBTAG00000005639	16.1671	-2.85923	0.257652	-7.21605	5.3521e-13	4.59198e-12
ENSBTAG00000046684	0.474918	-2.85828	0.870164	-2.13555	0.0327159	0.0704947
SH2B3_ENSBTAG00000009101	5.93055	-2.85701	0.310887	-5.97326	2.32564e-09	1.35117e-08
EDA_ENSBTAG00000012543	3.45911	-2.85461	0.413237	-4.488	7.18942e-06	2.85052e-05
DNAAF4_ENSBTAG00000031388	8.83953	-2.85368	0.286231	-6.47617	9.40813e-11	6.42849e-10
ENSBTAG00000048049	7.24302	-2.85326	0.34018	-5.44787	5.09765e-08	2.58459e-07
WIF1_ENSBTAG00000014758	8.40575	-2.85322	0.378327	-4.89847	9.65875e-07	4.22714e-06
SLC24A1_ENSBTAG00000025826	4.74172	-2.85247	0.371849	-4.98178	6.30025e-07	2.80859e-06
FAM58A_ENSBTAG00000011350	119.678	-2.85183	0.296671	-6.24202	4.3196e-10	2.72147e-09
DOCK10_ENSBTAG00000000581	0.937985	-2.8514	0.695893	-2.66047	0.0078031	0.0193505
TOX3_ENSBTAG00000000418	6.71989	-2.85063	0.357949	-5.17009	2.33979e-07	1.09562e-06
CYP26A1_ENSBTAG00000021118	1.25573	-2.8506	0.671886	-2.75434	0.00588113	0.0148981
ENSBTAG00000048213	0.684464	-2.84859	0.787462	-2.34753	0.0188982	0.0430577
UBFD1_ENSBTAG00000046033	29.2101	-2.84815	0.259039	-7.13466	9.70248e-13	8.13044e-12
ENSBTAG00000017759	2.29351	-2.84807	0.564249	-3.27526	0.00105563	0.00308095
NEK7_ENSBTAG00000016943	1.36869	-2.84768	0.569751	-3.24295	0.00118297	0.00342916
PRRC2A_ENSBTAG00000019682	10.2839	-2.84733	0.289492	-6.38128	1.75613e-10	1.15823e-09
BACE2_ENSBTAG00000000394	7.07717	-2.84696	0.404484	-4.5662	4.96638e-06	2.00995e-05
THSD7A_ENSBTAG00000007680	0.626481	-2.8464	0.831107	-2.22162	0.0263091	0.0578488
ENSBTAG00000048159	1.43483	-2.8457	0.565843	-3.26186	0.00110685	0.00322425
DZIP1_ENSBTAG00000003569	5.42688	-2.8454	0.346418	-5.3271	9.97944e-08	4.88039e-07
ENSBTAG00000023608	5.9413	-2.84439	0.353646	-5.21536	1.83456e-07	8.69474e-07
SYNM_ENSBTAG00000011752	4.42849	-2.84226	0.392319	-4.69583	2.65529e-06	1.11117e-05
ENSBTAG00000031749	0.539584	-2.84195	0.874022	-2.10744	0.0350798	0.075032
TNFSF8_ENSBTAG00000025782	0.517079	-2.84145	0.844352	-2.1809	0.0291907	0.063662
ENSBTAG00000023039	5.64385	-2.84082	0.369044	-4.98807	6.09856e-07	2.72669e-06
BAHD1_ENSBTAG00000004420	0.650899	-2.8402	0.798719	-2.30394	0.0212263	0.0477486
CLPX_ENSBTAG00000008386	46.6353	-2.83752	0.215937	-8.50952	1.74661e-17	2.22339e-16
SLC35B3_ENSBTAG00000009157	2.5892	-2.83736	0.451815	-4.06661	4.77016e-05	0.000169632
NEMP1_ENSBTAG00000014659	2.36488	-2.83575	0.491963	-3.73147	0.000190363	0.000621902
PARP16_ENSBTAG00000012352	23.7441	-2.83539	0.221538	-8.28478	1.18332e-16	1.39697e-15
SOSTDC1_ENSBTAG00000005377	7.46634	-2.83303	0.337329	-5.43395	5.51205e-08	2.78849e-07
ARNTL_ENSBTAG00000013029	7.62596	-2.83272	0.303173	-6.04513	1.49292e-09	8.85829e-09
ATXN7L2_ENSBTAG00000009042	8.39483	-2.83183	0.314469	-5.82514	5.70652e-09	3.19448e-08
NUDT2_ENSBTAG00000031793	65.7531	-2.83182	0.218084	-8.3996	4.48001e-17	5.47338e-16
KIZ_ENSBTAG00000020988	15.6127	-2.83135	0.233605	-7.83953	4.52231e-15	4.7081e-14
ZFPL1_ENSBTAG00000015479	1.45131	-2.83113	0.571749	-3.20269	0.00136151	0.0039069
TTLL6_ENSBTAG00000009332	0.777393	-2.83065	0.764335	-2.39509	0.0166161	0.0382796
ENSBTAG00000031759	3.28845	-2.82881	0.439288	-4.16311	3.13935e-05	0.00011447
NEFH_ENSBTAG00000013147	8.84304	-2.82815	0.331534	-5.51421	3.50344e-08	1.80579e-07
NQO2_ENSBTAG00000000786	1.25954	-2.82737	0.702281	-2.60205	0.00926694	0.0225588
DEF6_ENSBTAG00000025622	1.66364	-2.82719	0.570007	-3.20556	0.00134798	0.0038689
CENPU_ENSBTAG00000018864	86.3604	-2.82692	0.266977	-6.84299	7.7555e-12	5.93402e-11
TACC3_ENSBTAG00000011044	425.256	-2.82688	0.302752	-6.03426	1.59695e-09	9.43866e-09
DHX35_ENSBTAG00000004039	2.46526	-2.82613	0.510832	-3.57483	0.000350461	0.00109516
SPPL3_ENSBTAG00000016338	3.60281	-2.82323	0.413049	-4.41407	1.01447e-05	3.95115e-05
RFX6_ENSBTAG00000000264	1.0037	-2.82125	0.672529	-2.70807	0.00676761	0.0169737
NEXN_ENSBTAG00000008921	21.7488	-2.82109	0.28941	-6.29243	3.12531e-10	1.99293e-09
USP2_ENSBTAG00000009749	28.7986	-2.82104	0.238774	-7.62663	2.40967e-14	2.34763e-13
CEP152_ENSBTAG00000011661	33.7876	-2.82019	0.195283	-9.32077	1.15494e-20	1.887e-19
ZNF750_ENSBTAG00000015406	1.04406	-2.81968	0.730079	-2.49244	0.012687	0.0299658
PAK3_ENSBTAG00000015670	1.30627	-2.81965	0.603967	-3.01282	0.0025883	0.00703414
LRRC17_ENSBTAG00000024379	1.42796	-2.81682	0.635077	-2.86078	0.00422594	0.0110663
HIF1A_ENSBTAG00000020935	3.5724	-2.81628	0.409266	-4.4379	9.08412e-06	3.56654e-05
RAB5B_ENSBTAG00000014129	2.86956	-2.81619	0.414781	-4.37867	1.19404e-05	4.62152e-05
FBXO30_ENSBTAG00000005376	10.6407	-2.81571	0.291773	-6.22304	4.8762e-10	3.05103e-09
TRAK2_ENSBTAG00000014933	1.45524	-2.81357	0.548374	-3.30717	0.000942448	0.00277613
TESC_ENSBTAG00000044078	149.913	-2.81228	0.51089	-3.5473	0.000389199	0.00120902
ENSBTAG00000046275	1.71545	-2.81228	0.564204	-3.2121	0.0013177	0.00379236
KNG1_ENSBTAG00000005122	0.777641	-2.81216	0.808167	-2.24231	0.0249413	0.0551966
SYT11_ENSBTAG00000011209	7.91275	-2.81216	0.365711	-4.95517	7.22656e-07	3.20479e-06
GATAD2B_ENSBTAG00000006678	1.81877	-2.80668	0.552667	-3.26903	0.00107918	0.00314835
UCHL1_ENSBTAG00000005078	114.767	-2.80535	0.354429	-5.09369	3.51167e-07	1.62047e-06
ENSBTAG00000039341	1.14009	-2.80532	0.62796	-2.8749	0.00404154	0.0106344
GALNT13_ENSBTAG00000005562	1.20702	-2.80472	0.643075	-2.8064	0.0050099	0.0128725
HIPK4_ENSBTAG00000040067	2.21876	-2.80428	0.535669	-3.36828	0.000756379	0.00224693
DOCK2_ENSBTAG00000014612	9.18052	-2.80161	0.295247	-6.10205	1.04714e-09	6.31472e-09
RUFY2_ENSBTAG00000002614	25.4938	-2.80158	0.246203	-7.31745	2.52732e-13	2.24744e-12
MANSC1_ENSBTAG00000008721	6.39759	-2.80129	0.378585	-4.75796	1.95557e-06	8.3083e-06
SNTB1_ENSBTAG00000044126	0.684603	-2.79898	0.838216	-2.1462	0.0318569	0.0688502
RASGEF1A_ENSBTAG00000006870	13.0501	-2.79869	0.227697	-7.8995	2.80014e-15	2.98806e-14
SETDB1_ENSBTAG00000000098	11.7747	-2.79852	0.272002	-6.61217	3.78718e-11	2.70408e-10
CNOT4_ENSBTAG00000017919	44.9867	-2.79766	0.190317	-9.44561	3.53334e-21	6.04029e-20
LF_ENSBTAG00000001292	3.31019	-2.7971	0.850496	-2.113	0.0346008	0.074112
FAM161A_ENSBTAG00000009290	122.209	-2.7943	0.206077	-8.70696	3.12144e-18	4.20057e-17
INSIG2_ENSBTAG00000002112	3.85381	-2.79429	0.389668	-4.60465	4.13151e-06	1.68983e-05
ENSBTAG00000019479	0.959642	-2.79396	0.697628	-2.57152	0.0101253	0.0244521
ENSBTAG00000001066	4.46086	-2.79388	0.345064	-5.19867	2.00718e-07	9.46032e-07
NOTCH2_ENSBTAG00000007909	1.55157	-2.7913	0.588288	-3.04494	0.00232727	0.00638175
USP28_ENSBTAG00000002323	27.9542	-2.79086	0.238719	-7.50195	6.28738e-14	5.89021e-13
VGLL4_ENSBTAG00000018600	13.0937	-2.78915	0.243355	-7.35202	1.95233e-13	1.75671e-12
NR2F2_ENSBTAG00000018007	9.95606	-2.78879	0.29545	-6.05448	1.40868e-09	8.39126e-09
TMEM88B_ENSBTAG00000023784	4.91047	-2.78854	0.31688	-5.6442	1.65948e-08	8.82663e-08
MYH2_ENSBTAG00000007090	1.53241	-2.78789	0.581996	-3.072	0.00212632	0.00587922
NNT_ENSBTAG00000011885	1.67645	-2.78715	0.573643	-3.11543	0.00183675	0.00512946
ELL_ENSBTAG00000003587	26.3789	-2.78711	0.211747	-8.43981	3.17866e-17	3.95422e-16
ENSBTAG00000014834	48.7179	-2.78695	0.253348	-7.05334	1.74678e-12	1.42614e-11
SPOP_ENSBTAG00000005824	110.053	-2.78611	0.193375	-9.23652	2.54643e-20	4.0491e-19
TBC1D25_ENSBTAG00000009288	5.06666	-2.7859	0.395898	-4.51101	6.45192e-06	2.57229e-05
DEPDC7_ENSBTAG00000021809	137.378	-2.78548	0.250053	-7.14041	9.30524e-13	7.81194e-12
NEIL3_ENSBTAG00000005825	68.9358	-2.78534	0.186862	-9.55434	1.2438e-21	2.18931e-20
ACSS3_ENSBTAG00000018694	2.84302	-2.78533	0.592349	-3.01398	0.00257841	0.00701424
ENSBTAG00000048137	0.597711	-2.78479	0.857446	-2.08152	0.0373862	0.0795293
ENSBTAG00000047288	4.34265	-2.78359	0.465794	-3.82914	0.00012859	0.000432508
RACGAP1_ENSBTAG00000012784	12.3597	-2.78201	0.305743	-5.82846	5.59407e-09	3.13539e-08
LRP2BP_ENSBTAG00000005094	2.84746	-2.78182	0.438504	-4.06342	4.83587e-05	0.000171924
ANKRD17_ENSBTAG00000004912	347.998	-2.7806	0.162016	-10.9903	4.25632e-28	1.17212e-26
FIGLA_ENSBTAG00000008905	8.66244	-2.77801	0.405029	-4.38983	1.1344e-05	4.39942e-05
GATAD2A_ENSBTAG00000003034	24.1436	-2.77674	0.192206	-9.24393	2.37614e-20	3.78712e-19
ADAD2_ENSBTAG00000034283	1.02322	-2.7766	0.848939	-2.09273	0.0363735	0.0775683
CLPTM1_ENSBTAG00000020560	1.01645	-2.77356	0.708529	-2.50316	0.0123089	0.0291533
RIMS1_ENSBTAG00000020238	1.59749	-2.77339	0.614786	-2.88456	0.00391956	0.0103434
LETM2_ENSBTAG00000015444	0.969452	-2.77233	0.722817	-2.45198	0.0142072	0.0331948
ZBTB16_ENSBTAG00000011266	9.42783	-2.77178	0.264068	-6.70958	1.9519e-11	1.43958e-10
IRF2BPL_ENSBTAG00000025329	2.52683	-2.77141	0.465026	-3.80927	0.000139379	0.000464916
RBM46_ENSBTAG00000001696	42.5992	-2.76962	0.266046	-6.65156	2.9e-11	2.0925e-10
ENSBTAG00000023192	9.71409	-2.76922	0.284478	-6.21918	4.99767e-10	3.1256e-09
NHS_ENSBTAG00000039195	2.74559	-2.76754	0.449239	-3.93451	8.33659e-05	0.000287477
CDON_ENSBTAG00000009315	1.08516	-2.76629	0.649657	-2.7188	0.00655196	0.0164691
SCG5_ENSBTAG00000032613	0.914705	-2.76566	0.717294	-2.46156	0.0138336	0.0324105
PRSS53_ENSBTAG00000031551	1.6971	-2.76513	0.591406	-2.98463	0.00283919	0.0076717
NKIRAS2_ENSBTAG00000002657	0.996338	-2.7637	0.702009	-2.51236	0.0119926	0.0285029
ENSBTAG00000010619	1.09897	-2.76011	0.621438	-2.83232	0.00462116	0.0119819
ENSBTAG00000039213	0.89929	-2.75994	0.747744	-2.35367	0.018589	0.0424311
UNC13C_ENSBTAG00000025522	4.9397	-2.75857	0.418516	-4.20191	2.64667e-05	9.74681e-05
AREL1_ENSBTAG00000020379	4.52922	-2.75772	0.354919	-4.95245	7.32855e-07	3.24791e-06
ENSBTAG00000001600	1.19556	-2.75754	0.607109	-2.89494	0.00379235	0.0100329
CNTLN_ENSBTAG00000001847	1.8839	-2.75559	0.535225	-3.2801	0.00103772	0.00303256
CCDC150_ENSBTAG00000017695	3.66179	-2.75425	0.378509	-4.63464	3.57559e-06	1.47461e-05
SLC16A10_ENSBTAG00000009239	0.882042	-2.75327	0.780915	-2.24514	0.024759	0.0548197
RPGRIP1L_ENSBTAG00000012499	14.8955	-2.75322	0.265523	-6.60289	4.03227e-11	2.86709e-10
RAPGEF1_ENSBTAG00000020791	5.23255	-2.75295	0.316369	-5.54084	3.01032e-08	1.56283e-07
TEX14_ENSBTAG00000010167	6.82762	-2.75243	0.357566	-4.90098	9.53576e-07	4.17598e-06
TADA1_ENSBTAG00000010456	42.8321	-2.75212	0.248998	-7.03666	1.96904e-12	1.6009e-11
SLC12A5_ENSBTAG00000014179	13.2459	-2.75073	0.293675	-5.96145	2.50004e-09	1.44757e-08
KCNN4_ENSBTAG00000004588	9.25783	-2.75054	0.337804	-5.1821	2.194e-07	1.03053e-06
ARL6_ENSBTAG00000010091	54.7696	-2.75039	0.240513	-7.27776	3.39399e-13	2.97933e-12
CARMIL2_ENSBTAG00000018900	12.2671	-2.74904	0.265539	-6.58677	4.49508e-11	3.17796e-10
ISL1_ENSBTAG00000001241	9.10177	-2.74822	0.312068	-5.60205	2.1183e-08	1.11714e-07
CNOT6L_ENSBTAG00000004353	22.9362	-2.7482	0.237137	-7.37212	1.67941e-13	1.52015e-12
AKAP6_ENSBTAG00000017719	1.77347	-2.74788	0.560228	-3.11995	0.0018088	0.00505968
MAP7D2_ENSBTAG00000017628	7.62682	-2.74367	0.358802	-4.85971	1.17559e-06	5.10407e-06
CTTNBP2_ENSBTAG00000021469	5.6909	-2.74364	0.366963	-4.75153	2.01883e-06	8.5584e-06
EMID1_ENSBTAG00000017738	2.42721	-2.74293	0.527975	-3.30116	0.000962861	0.00283137
bta-mir-2887-2_ENSBTAG00000047157	5.97307	-2.74279	0.45878	-3.79875	0.000145427	0.000483541
PLXNA1_ENSBTAG00000009159	0.536537	-2.74239	0.867188	-2.00924	0.0445116	0.0930777
DSE_ENSBTAG00000005205	9.55526	-2.74197	0.253002	-6.88521	5.77017e-12	4.46796e-11
ENSBTAG00000018746	79.8661	-2.74106	0.203894	-8.53904	1.35346e-17	1.73749e-16
ADAMTS12_ENSBTAG00000012558	0.846455	-2.74101	0.768647	-2.26503	0.0235107	0.0523017
INTS9_ENSBTAG00000008845	27.7551	-2.74077	0.195132	-8.92095	4.62297e-19	6.61899e-18
RIMS2_ENSBTAG00000003827	92.9226	-2.73596	0.269691	-6.43684	1.21985e-10	8.22404e-10
SIN3B_ENSBTAG00000009330	1.33648	-2.73585	0.61671	-2.8147	0.00488232	0.012584
ENSBTAG00000047550	3.09091	-2.7346	0.425366	-4.0779	4.54439e-05	0.000161983
PRIMPOL_ENSBTAG00000018863	37.0677	-2.73343	0.229376	-7.55718	4.11911e-14	3.9153e-13
CAPN7_ENSBTAG00000006479	4.38926	-2.731	0.381543	-4.53684	5.71036e-06	2.2927e-05
STK33_ENSBTAG00000011910	1.88492	-2.73062	0.552042	-3.13494	0.00171888	0.00482791
MASTL_ENSBTAG00000017271	10.0958	-2.72912	0.278494	-6.20884	5.3378e-10	3.32311e-09
ENSBTAG00000048065	3.58705	-2.72614	0.405687	-4.25486	2.09178e-05	7.82142e-05
SIMC1_ENSBTAG00000034998	0.983879	-2.72579	0.707172	-2.44042	0.0146703	0.0341773
FAM102B_ENSBTAG00000005439	1.62296	-2.72411	0.591322	-2.91568	0.00354913	0.00944797
TAF1A_ENSBTAG00000013483	5.20203	-2.72344	0.348559	-4.94447	7.63523e-07	3.37507e-06
CYTH3_ENSBTAG00000007384	3.41249	-2.7223	0.391144	-4.40324	1.06647e-05	4.14303e-05
HECTD2_ENSBTAG00000011651	0.972478	-2.7222	0.727936	-2.36587	0.0179879	0.0411967
GJB2_ENSBTAG00000017425	2.02754	-2.72208	0.542933	-3.17182	0.00151489	0.0043108
ZMAT3_ENSBTAG00000012463	0.465961	-2.72175	0.857757	-2.00727	0.0447206	0.0935004
TCF4_ENSBTAG00000016462	16.4569	-2.72117	0.296157	-5.81169	6.18442e-09	3.44647e-08
PLA2G6_ENSBTAG00000014015	1.12918	-2.72002	0.684836	-2.51157	0.0120194	0.0285618
TAF5_ENSBTAG00000009709	56.9784	-2.71991	0.204056	-8.42862	3.49769e-17	4.31961e-16
ENSBTAG00000014397	1.86614	-2.71838	0.547572	-3.13819	0.00169996	0.00478069
ENSBTAG00000005448	1.9134	-2.71818	0.535068	-3.21114	0.0013221	0.00380179
HSPA1L_ENSBTAG00000025442	2.33162	-2.71724	0.461785	-3.71869	0.000200258	0.000651889
PRELID3A_ENSBTAG00000017983	0.632482	-2.71715	0.775884	-2.21315	0.0268875	0.0590159
BRIP1_ENSBTAG00000012068	7.12817	-2.71671	0.266545	-6.44058	1.19014e-10	8.03565e-10
ASXL3_ENSBTAG00000047003	2.02243	-2.71142	0.470536	-3.63717	0.000275648	0.00087969
COLEC12_ENSBTAG00000007705	16.8149	-2.7106	0.338508	-5.05335	4.3413e-07	1.98254e-06
ZNF628_ENSBTAG00000038034	2.35442	-2.70815	0.452379	-3.77593	0.000159413	0.000526838
FAM13A_ENSBTAG00000011187	10.2584	-2.70811	0.265651	-6.42991	1.27683e-10	8.57853e-10
ZNF184_ENSBTAG00000011498	13.9401	-2.70777	0.23134	-7.38207	1.55843e-13	1.41439e-12
U2_ENSBTAG00000043592	9.2386	-2.70595	0.39507	-4.3181	1.57381e-05	5.9896e-05
VSX1_ENSBTAG00000003335	0.960526	-2.70595	0.713396	-2.39131	0.0167884	0.0386438
ENSBTAG00000005574	78.6473	-2.70429	0.439314	-3.87942	0.000104705	0.000356293
ENSBTAG00000016074	6.49548	-2.7028	0.322703	-5.27669	1.31539e-07	6.33532e-07
ENSBTAG00000011654	0.509944	-2.70219	0.849434	-2.00392	0.045079	0.0941778
FBXO4_ENSBTAG00000016981	6.35773	-2.70083	0.29146	-5.83556	5.36106e-09	3.00849e-08
SCN8A_ENSBTAG00000021339	13.9675	-2.70016	0.321678	-5.2853	1.25501e-07	6.06372e-07
ZSWIM8_ENSBTAG00000012657	42.6629	-2.70007	0.233586	-7.27811	3.38532e-13	2.97364e-12
ACRV1_ENSBTAG00000033384	3.81672	-2.69989	0.532379	-3.193	0.00140802	0.00403275
BCL2L2_ENSBTAG00000019692	6.42315	-2.69981	0.31287	-5.43296	5.54261e-08	2.80187e-07
HIST1H2BI_ENSBTAG00000024182	0.483049	-2.69973	0.856154	-1.98531	0.0471103	0.0981064
PCDHGC5_ENSBTAG00000017349	128.465	-2.69916	0.19241	-8.83093	1.03812e-18	1.44838e-17
TPRA1_ENSBTAG00000022575	1.0273	-2.69748	0.801451	-2.11801	0.0341742	0.0732804
ENSBTAG00000046914	1.02122	-2.69671	0.703384	-2.41221	0.015856	0.0367018
FAM98B_ENSBTAG00000021870	12.8932	-2.69663	0.237661	-7.13887	9.40994e-13	7.89499e-12
PAF1_ENSBTAG00000020428	3.92166	-2.69612	0.406784	-4.16958	3.05159e-05	0.000111568
GJA1_ENSBTAG00000001835	6.66694	-2.69608	0.325662	-5.20808	1.90806e-07	9.02117e-07
CCDC6_ENSBTAG00000003189	14.2743	-2.69573	0.262087	-6.4701	9.79411e-11	6.67887e-10
BOLA_ENSBTAG00000002069	23.5831	-2.69475	0.543264	-3.11957	0.00181117	0.00506423
Metazoa_SRP_ENSBTAG00000047359	1.65631	-2.69459	0.766399	-2.2111	0.0270289	0.0593034
DEPDC1B_ENSBTAG00000017026	9.83886	-2.69432	0.271293	-6.24534	4.22889e-10	2.66678e-09
SLC9B1_ENSBTAG00000009673	1.61945	-2.69379	0.523882	-3.23315	0.00122435	0.0035386
XRCC4_ENSBTAG00000024275	4.28627	-2.69336	0.360048	-4.70315	2.56176e-06	1.07368e-05
HOMEZ_ENSBTAG00000032686	0.818056	-2.69183	0.662059	-2.55541	0.0106063	0.0254877
FBXL19_ENSBTAG00000040555	2.77377	-2.69085	0.411969	-4.10431	4.05515e-05	0.000145532
ENSBTAG00000047750	3.84098	-2.68949	0.497647	-3.39496	0.000686379	0.00205688
TVP23A_ENSBTAG00000016360	12.1478	-2.68895	0.344287	-4.90566	9.31137e-07	4.0882e-06
ENSBTAG00000047466	1.33179	-2.6886	0.552251	-3.05767	0.00223062	0.00613903
ELOVL4_ENSBTAG00000015498	49.9161	-2.6875	0.273804	-6.16315	7.13101e-10	4.38355e-09
ENSBTAG00000006322	2.2647	-2.68664	0.475506	-3.54704	0.000389589	0.00120968
ARHGAP25_ENSBTAG00000023976	41.8091	-2.68597	0.204908	-8.22795	1.90447e-16	2.20637e-15
ENSBTAG00000017162	6.26287	-2.68492	0.389862	-4.32185	1.5473e-05	5.89691e-05
LRRC46_ENSBTAG00000001830	1.28609	-2.68487	0.600304	-2.80669	0.00500539	0.0128633
DDHD2_ENSBTAG00000013145	27.6413	-2.68436	0.245925	-6.84906	7.43343e-12	5.70091e-11
ENSBTAG00000046041	1.03593	-2.68272	0.637107	-2.64119	0.00826165	0.0203509
ENSBTAG00000039714	8.61357	-2.68203	0.296353	-5.67576	1.38074e-08	7.4104e-08
HPGD_ENSBTAG00000025942	1.94243	-2.68031	0.694028	-2.42109	0.0154739	0.035885
DRC1_ENSBTAG00000009649	2.35982	-2.67916	0.516997	-3.2479	0.0011626	0.00337727
CLDN20_ENSBTAG00000046726	3.9813	-2.6782	0.477655	-3.51343	0.000442369	0.00136242
APOBEC2_ENSBTAG00000005974	0.954381	-2.67751	0.643456	-2.60703	0.00913306	0.0222765
TRIM44_ENSBTAG00000037389	1.56238	-2.67604	0.556284	-3.01291	0.00258752	0.00703341
C8B_ENSBTAG00000003775	0.804895	-2.67218	0.715258	-2.33787	0.0193941	0.0440751
GNAI1_ENSBTAG00000002714	46.442	-2.67152	0.204144	-8.18793	2.65751e-16	3.0529e-15
RDH10_ENSBTAG00000020143	1.86928	-2.67062	0.470318	-3.55211	0.000382149	0.00118793
RHBDD1_ENSBTAG00000023963	3.22936	-2.67053	0.371193	-4.50044	6.78125e-06	2.69573e-05
ENSBTAG00000024407	1.68685	-2.67017	0.533681	-3.12952	0.00175091	0.00491082
TMEM150C_ENSBTAG00000032588	1.29345	-2.67011	0.592556	-2.81849	0.00482508	0.0124538
STX17_ENSBTAG00000008016	20.5179	-2.66996	0.248879	-6.70995	1.94691e-11	1.43668e-10
DNMT1_ENSBTAG00000002736	142.708	-2.66992	0.159702	-10.4564	1.36918e-25	3.18597e-24
MB21D1_ENSBTAG00000000892	4.51143	-2.66958	0.387204	-4.31189	1.61863e-05	6.1482e-05
PDE6A_ENSBTAG00000012945	0.662002	-2.66897	0.781873	-2.13458	0.0327953	0.0706213
ELN_ENSBTAG00000019517	43.5011	-2.66512	0.443152	-3.75745	0.000171651	0.000564689
CCND1_ENSBTAG00000017514	2.53173	-2.66396	0.587523	-2.83216	0.00462354	0.0119857
SHE_ENSBTAG00000020542	1.81794	-2.66323	0.595014	-2.79528	0.00518555	0.0132938
NIPAL2_ENSBTAG00000018206	1.36926	-2.66253	0.558201	-2.97838	0.00289781	0.00781464
ENSBTAG00000046153	0.562414	-2.66023	0.798835	-2.07831	0.0376806	0.0800809
GLS2_ENSBTAG00000009284	14.6145	-2.65928	0.403491	-4.1123	3.91729e-05	0.000140806
SGPP2_ENSBTAG00000046649	0.903786	-2.65732	0.697988	-2.37443	0.0175763	0.0403215
SRPX_ENSBTAG00000004280	164.658	-2.65694	0.442757	-3.74233	0.00018232	0.000598058
SLC25A24_ENSBTAG00000003752	11.2324	-2.65678	0.297534	-5.56838	2.57126e-08	1.34357e-07
GEMIN2_ENSBTAG00000020930	2.67783	-2.65617	0.461619	-3.58775	0.00033355	0.00104831
CLUAP1_ENSBTAG00000004502	43.89	-2.65521	0.199966	-8.27745	1.25837e-16	1.48429e-15
TCP11_ENSBTAG00000016891	0.992907	-2.65463	0.660854	-2.50377	0.0122878	0.0291085
CYP39A1_ENSBTAG00000003632	1.37914	-2.65424	0.688547	-2.4025	0.0162833	0.0375635
SPATA5_ENSBTAG00000000125	3.791	-2.65271	0.381842	-4.32825	1.503e-05	5.7425e-05
FNIP2_ENSBTAG00000011970	0.896091	-2.65074	0.680308	-2.42647	0.0152467	0.0354206
RIOK3_ENSBTAG00000010042	109.649	-2.64984	0.218693	-7.54413	4.55332e-14	4.30407e-13
ENSBTAG00000037565	2.09051	-2.64956	0.492813	-3.34724	0.000816218	0.00241943
ENSBTAG00000046981	57.4951	-2.64842	0.250885	-6.57042	5.01731e-11	3.53437e-10
HCFC2_ENSBTAG00000020933	10.3819	-2.64744	0.238445	-6.90909	4.8776e-12	3.81794e-11
ENSBTAG00000009348	1.82172	-2.64646	0.559065	-2.94501	0.00322939	0.0086423
TRAT1_ENSBTAG00000000183	7.45739	-2.64629	0.444438	-3.7042	0.000212056	0.000687181
ARHGEF3_ENSBTAG00000014091	11.8389	-2.64479	0.269951	-6.09292	1.10867e-09	6.67402e-09
F2RL1_ENSBTAG00000034848	0.905116	-2.64378	0.692651	-2.37317	0.0176361	0.0404519
ENSBTAG00000046695	0.82494	-2.64374	0.737646	-2.22836	0.0258565	0.056982
PDPR_ENSBTAG00000016471	0.521377	-2.64179	0.790092	-2.07797	0.0377121	0.0801353
CEP57L1_ENSBTAG00000019410	19.1144	-2.63962	0.286192	-5.72909	1.00969e-08	5.49894e-08
RIPK1_ENSBTAG00000006378	9.53012	-2.63903	0.286873	-5.71344	1.10716e-08	6.00106e-08
FAM126B_ENSBTAG00000021201	5.80068	-2.63844	0.326457	-5.01885	5.19806e-07	2.34789e-06
U3_ENSBTAG00000036858	8.83059	-2.63783	0.344625	-4.75249	2.00927e-06	8.52316e-06
CALCR_ENSBTAG00000017458	4.59324	-2.63776	0.376036	-4.35533	1.32869e-05	5.11226e-05
PRDM5_ENSBTAG00000012111	2.76384	-2.63748	0.440201	-3.71985	0.000199344	0.000649224
MLLT3_ENSBTAG00000014124	6.24361	-2.63691	0.313316	-5.22445	1.74669e-07	8.29558e-07
TMCC2_ENSBTAG00000002361	8.67998	-2.63124	0.36722	-4.44212	8.90764e-06	3.49826e-05
PROSER1_ENSBTAG00000010949	8.00755	-2.62939	0.323532	-5.03625	4.74745e-07	2.15792e-06
CEP192_ENSBTAG00000013380	26.8987	-2.62819	0.188207	-8.65105	5.10255e-18	6.74041e-17
ITGB4_ENSBTAG00000018169	5.54284	-2.62767	0.350281	-4.64676	3.37195e-06	1.39695e-05
CHKA_ENSBTAG00000010304	0.749839	-2.62686	0.737499	-2.20591	0.0273903	0.0600425
BOLL_ENSBTAG00000031614	2.02384	-2.62673	0.455519	-3.57116	0.000355397	0.00110982
SETD1A_ENSBTAG00000002345	2.7517	-2.62652	0.462718	-3.51514	0.000439528	0.00135458
SAMD15_ENSBTAG00000020471	3.31163	-2.62635	0.37837	-4.29832	1.72096e-05	6.50612e-05
ROBO1_ENSBTAG00000009851	5.61858	-2.62471	0.321573	-5.0524	4.36288e-07	1.99106e-06
ZBTB5_ENSBTAG00000007761	10.6328	-2.62336	0.252024	-6.44126	1.18483e-10	8.00379e-10
ENSBTAG00000001595	5.30452	-2.62242	0.507153	-3.19908	0.00137867	0.0039553
IQSEC2_ENSBTAG00000014945	0.583076	-2.62187	0.789647	-2.05391	0.039984	0.0845027
MRGBP_ENSBTAG00000031716	5.44782	-2.61897	0.333146	-4.85963	1.17608e-06	5.10457e-06
ABCC1_ENSBTAG00000021090	1.46094	-2.61822	0.535931	-3.01945	0.00253231	0.00689706
DGKH_ENSBTAG00000013879	1.72024	-2.61783	0.570473	-2.83594	0.00456908	0.0118671
TCF3_ENSBTAG00000008695	10.6824	-2.61698	0.228131	-7.08794	1.36118e-12	1.1207e-11
RGS9_ENSBTAG00000017751	0.686355	-2.61657	0.78824	-2.05086	0.0402806	0.085077
PHF21A_ENSBTAG00000009611	12.6213	-2.61381	0.248	-6.50727	7.6527e-11	5.27122e-10
TLE6_ENSBTAG00000001152	25.3898	-2.61138	0.222887	-7.2296	4.84404e-13	4.18235e-12
CNN2_ENSBTAG00000020764	1.3675	-2.61104	0.60737	-2.65249	0.00799016	0.0197498
CTNNAL1_ENSBTAG00000004997	59.8534	-2.60996	0.182759	-8.80919	1.26059e-18	1.74275e-17
ARHGAP32_ENSBTAG00000015905	4.98282	-2.60897	0.357294	-4.5032	6.69379e-06	2.66328e-05
TBPL1_ENSBTAG00000035370	123.91	-2.60869	0.223444	-7.19951	6.0428e-13	5.15544e-12
DCLRE1A_ENSBTAG00000020193	28.8697	-2.60867	0.212699	-7.56314	3.9346e-14	3.74775e-13
NAT10_ENSBTAG00000016747	384.755	-2.60673	0.200107	-8.02935	9.79868e-16	1.0846e-14
C4orf33_ENSBTAG00000044159	1.86935	-2.6064	0.526378	-3.05181	0.00227468	0.00625021
STAR_ENSBTAG00000033345	43.5193	-2.60601	0.2075	-7.73983	9.95533e-15	1.00651e-13
GGT6_ENSBTAG00000007436	0.807158	-2.60449	0.718173	-2.23413	0.0254747	0.0562404
GNL1_ENSBTAG00000025516	0.851675	-2.60286	0.681767	-2.35104	0.0187211	0.0426756
DYSF_ENSBTAG00000013290	0.978478	-2.60156	0.694577	-2.30581	0.0211214	0.047599
KDM1B_ENSBTAG00000014608	13.1968	-2.60093	0.240748	-6.64981	2.9348e-11	2.1165e-10
SLC17A5_ENSBTAG00000044053	1.99412	-2.60058	0.528729	-3.02723	0.00246806	0.00673416
ENSBTAG00000001219	29.2302	-2.59976	0.319962	-4.99985	5.73753e-07	2.57878e-06
NGLY1_ENSBTAG00000003793	59.915	-2.59697	0.204147	-7.82263	5.17294e-15	5.36501e-14
FXYD5_ENSBTAG00000031441	1.93703	-2.59567	0.644075	-2.47747	0.0132319	0.0311127
GCLC_ENSBTAG00000015571	11.1182	-2.59506	0.244557	-6.52224	6.92665e-11	4.80503e-10
WDR5_ENSBTAG00000047031	3.70958	-2.59433	0.399167	-3.99414	6.49287e-05	0.000226819
C4orf17_ENSBTAG00000019429	1.17925	-2.59433	0.592861	-2.68921	0.00716217	0.0178976
ENSBTAG00000020376	187.484	-2.59245	0.207652	-7.66887	1.7352e-14	1.71872e-13
EFHB_ENSBTAG00000013806	6.47262	-2.59223	0.314304	-5.06588	4.06526e-07	1.86334e-06
PHLDA2_ENSBTAG00000031194	10.5483	-2.59176	0.326759	-4.87137	1.10826e-06	4.8271e-06
ABLIM1_ENSBTAG00000004899	3.18752	-2.58967	0.382208	-4.15916	3.19418e-05	0.000116159
DNAJA4_ENSBTAG00000015942	4.62415	-2.58952	0.369471	-4.30214	1.69153e-05	6.40194e-05
PCNX1_ENSBTAG00000012565	6.00009	-2.58655	0.278685	-5.69299	1.24836e-08	6.7237e-08
PRR14_ENSBTAG00000009099	72.2711	-2.58543	0.155343	-10.206	1.86328e-24	4.05264e-23
PFKFB1_ENSBTAG00000000172	6.55984	-2.5839	0.414534	-3.8209	0.000132963	0.00044568
HIST1H2BB_ENSBTAG00000031780	1.08875	-2.58359	0.634928	-2.49413	0.0126267	0.0298491
SPG21_ENSBTAG00000011540	81.5212	-2.58001	0.200654	-7.87428	3.4271e-15	3.62033e-14
BBS2_ENSBTAG00000014923	41.8617	-2.57779	0.196415	-8.03294	9.51641e-16	1.05421e-14
KIF18A_ENSBTAG00000002117	59.2197	-2.5769	0.169055	-9.32776	1.08134e-20	1.77312e-19
RAB3C_ENSBTAG00000007306	7.51836	-2.57674	0.279062	-5.65013	1.60327e-08	8.54433e-08
NFIB_ENSBTAG00000027442	0.859732	-2.57513	0.686796	-2.29344	0.0218226	0.0489469
ENSBTAG00000047638	5.03817	-2.5748	0.345605	-4.55665	5.19766e-06	2.0992e-05
DBT_ENSBTAG00000006320	9.31673	-2.57425	0.261997	-6.00863	1.87095e-09	1.0968e-08
NFKBIA_ENSBTAG00000016683	74.6889	-2.57269	0.193083	-8.14515	3.78819e-16	4.30832e-15
ENSBTAG00000031785	2.01873	-2.57092	0.492869	-3.18729	0.00143611	0.00410631
MKRN2_ENSBTAG00000004512	7.4659	-2.56949	0.316001	-4.96673	6.80903e-07	3.0265e-06
ABCA4_ENSBTAG00000018010	0.885223	-2.56929	0.694213	-2.26053	0.0237883	0.052859
AURKA_ENSBTAG00000013009	1828.61	-2.56854	0.198425	-7.90492	2.68097e-15	2.86761e-14
AJUBA_ENSBTAG00000012724	0.773899	-2.56782	0.728231	-2.15292	0.0313252	0.0677976
SLC7A6_ENSBTAG00000012112	6.37267	-2.56753	0.290578	-5.39454	6.86988e-08	3.41718e-07
MTSS1L_ENSBTAG00000009358	1.53198	-2.56738	0.619406	-2.53046	0.0113913	0.0271733
RNF19B_ENSBTAG00000008330	78.0682	-2.56411	0.184739	-8.46658	2.52695e-17	3.17531e-16
AKAP11_ENSBTAG00000014752	45.1946	-2.56379	0.176406	-8.86468	7.67256e-19	1.07929e-17
ENSBTAG00000030973	2.92652	-2.56339	0.62943	-2.48382	0.0129983	0.030611
CDCA8_ENSBTAG00000014326	297.758	-2.56233	0.155173	-10.0683	7.62704e-24	1.58085e-22
USP36_ENSBTAG00000021505	112.734	-2.56098	0.205706	-7.58843	3.238e-14	3.11903e-13
NUDT6_ENSBTAG00000005695	2.62668	-2.56042	0.410622	-3.80015	0.000144611	0.000481061
EXTL2_ENSBTAG00000019026	9.23656	-2.55889	0.328564	-4.74456	2.08959e-06	8.83917e-06
EXOC3L1_ENSBTAG00000012035	1.09652	-2.5585	0.594661	-2.62082	0.00877187	0.0214838
CFAP69_ENSBTAG00000003508	3.07221	-2.55793	0.460654	-3.382	0.000719608	0.0021475
CASTOR1_ENSBTAG00000018084	59.7201	-2.55662	0.27015	-5.76207	8.3089e-09	4.56338e-08
HBEGF_ENSBTAG00000021766	38.3953	-2.55653	0.223819	-6.95444	3.53963e-12	2.80278e-11
HHIP_ENSBTAG00000016071	20.1759	-2.55462	0.216548	-7.17908	7.01842e-13	5.95264e-12
PIEZO1_ENSBTAG00000020944	3.87009	-2.55358	0.349419	-4.44618	8.74106e-06	3.43679e-05
WDR20_ENSBTAG00000007007	91.164	-2.55194	0.200267	-7.74936	9.23549e-15	9.35119e-14
ENSBTAG00000023840	2.55853	-2.5519	0.493972	-3.14167	0.00167988	0.00473102
BRD3_ENSBTAG00000010582	86.7608	-2.55184	0.180995	-8.57393	1.00014e-17	1.29242e-16
TRIM13_ENSBTAG00000008173	6.46096	-2.55154	0.280341	-5.53448	3.12147e-08	1.6193e-07
CNEP1R1_ENSBTAG00000033078	16.3362	-2.5487	0.231309	-6.69538	2.15109e-11	1.57628e-10
ENSBTAG00000008895	102.84	-2.54665	0.337387	-4.58421	4.55716e-06	1.85312e-05
ADCY3_ENSBTAG00000018705	3.21677	-2.54388	0.381173	-4.05034	5.11436e-05	0.000180977
WLS_ENSBTAG00000012976	6.57637	-2.54384	0.300914	-5.13051	2.88962e-07	1.34387e-06
ORC4_ENSBTAG00000015291	3.67554	-2.54304	0.342825	-4.50094	6.76524e-06	2.69014e-05
ENSBTAG00000005708	240.14	-2.53861	0.160966	-9.55857	1.19391e-21	2.10966e-20
ENSBTAG00000045756	1.2888	-2.53755	0.57717	-2.66395	0.00772287	0.019162
ENSBTAG00000003512	6.78899	-2.53701	0.328057	-4.68519	2.79695e-06	1.16652e-05
ZBTB38_ENSBTAG00000040061	8.44775	-2.5367	0.280552	-5.47742	4.31583e-08	2.20621e-07
PARP12_ENSBTAG00000016546	256.815	-2.53619	0.184922	-8.30722	9.79743e-17	1.16571e-15
ENSBTAG00000030440	3.60886	-2.53498	0.347246	-4.42045	9.84942e-06	3.846e-05
MDM1_ENSBTAG00000019738	2.71212	-2.53482	0.422053	-3.63654	0.00027632	0.00088163
CENPO_ENSBTAG00000015014	6.78283	-2.5341	0.316212	-4.85149	1.22536e-06	5.30834e-06
ZNF574_ENSBTAG00000021789	0.936367	-2.53378	0.731548	-2.09663	0.0360266	0.0768766
HSD11B2_ENSBTAG00000005685	4.47176	-2.53367	0.488192	-3.14153	0.00168065	0.00473223
ARL4A_ENSBTAG00000002869	17.5585	-2.53246	0.204545	-7.49208	6.77916e-14	6.32491e-13
IRX5_ENSBTAG00000004838	4.53376	-2.5323	0.37515	-4.0845	4.41722e-05	0.000157931
CASP2_ENSBTAG00000018159	1.5704	-2.52776	0.558657	-2.7347	0.00624371	0.0157468
UXS1_ENSBTAG00000005614	7.56482	-2.52638	0.303554	-5.02835	4.94706e-07	2.24119e-06
SLC30A9_ENSBTAG00000020367	9.41612	-2.52452	0.239524	-6.36481	1.95528e-10	1.27908e-09
ARFGEF3_ENSBTAG00000017370	3.76567	-2.52378	0.383591	-3.9724	7.11517e-05	0.000247482
HIST1H1E_ENSBTAG00000047206	42.7976	-2.52245	0.253578	-6.00386	1.92683e-09	1.1281e-08
POLR2A_ENSBTAG00000046765	11.6174	-2.52015	0.242214	-6.27606	3.47263e-10	2.20617e-09
GCNT3_ENSBTAG00000009443	16.2637	-2.51666	0.270858	-5.59947	2.15005e-08	1.13301e-07
PRR19_ENSBTAG00000013283	13.0887	-2.51551	0.260461	-5.81854	5.93644e-09	3.31368e-08
KATNAL1_ENSBTAG00000009340	1.17599	-2.5153	0.579827	-2.61336	0.00896558	0.0219032
ENSBTAG00000033749	1.88145	-2.51225	0.465049	-3.25181	0.00114673	0.00333471
ENSBTAG00000046325	9.64334	-2.50924	0.269881	-5.59226	2.24139e-08	1.1766e-07
RASSF9_ENSBTAG00000026966	1.59788	-2.50876	0.554253	-2.72216	0.00648566	0.0163085
CLEC16A_ENSBTAG00000005208	1.10754	-2.5079	0.640355	-2.35479	0.0185331	0.042316
SLC44A3_ENSBTAG00000020344	1.68295	-2.50781	0.50609	-2.97934	0.00288872	0.00779321
SMARCD2_ENSBTAG00000021062	0.861107	-2.50738	0.725527	-2.07764	0.0377427	0.0801629
INPP5B_ENSBTAG00000024107	5.21458	-2.50701	0.384585	-3.91853	8.90925e-05	0.00030645
PLEKHG7_ENSBTAG00000000818	0.89453	-2.50683	0.669561	-2.25047	0.024419	0.0541284
RNF40_ENSBTAG00000003421	2.01892	-2.50413	0.504256	-2.98287	0.00285557	0.00770988
ABL1_ENSBTAG00000017976	15.8471	-2.50352	0.284053	-5.29309	1.20266e-07	5.83765e-07
WDSUB1_ENSBTAG00000004184	8.44911	-2.50253	0.308762	-4.86633	1.13692e-06	4.94719e-06
bta-mir-2887-1_ENSBTAG00000048191	3.92682	-2.5013	0.455206	-3.29807	0.000973508	0.00286022
APOB_ENSBTAG00000008505	1.71563	-2.50098	0.6159	-2.43705	0.0148077	0.0344857
ENOX1_ENSBTAG00000012434	3.91061	-2.50096	0.38893	-3.85921	0.000113756	0.000385271
MAPK10_ENSBTAG00000020048	1.14938	-2.49947	0.566028	-2.64911	0.0080703	0.0199227
MMD_ENSBTAG00000000205	1.10428	-2.49792	0.574854	-2.60574	0.00916751	0.0223526
ENSBTAG00000038968	1.61152	-2.49792	0.519632	-2.88265	0.00394343	0.0103943
FKBP6_ENSBTAG00000002253	47.6435	-2.49654	0.415822	-3.59899	0.000319458	0.0010075
UBE2R2_ENSBTAG00000000693	3.36418	-2.4958	0.37293	-4.01094	6.04774e-05	0.000212028
ZNF687_ENSBTAG00000007318	1.47679	-2.49566	0.571687	-2.61623	0.00889078	0.0217399
ARRDC4_ENSBTAG00000018252	1.01383	-2.49543	0.675688	-2.2132	0.0268841	0.0590159
TCF15_ENSBTAG00000005750	4.17511	-2.49517	0.412545	-3.62426	0.000289793	0.000920318
DLST_ENSBTAG00000006463	0.885994	-2.49493	0.687002	-2.17602	0.029554	0.0643928
CETN3_ENSBTAG00000014373	160.792	-2.49355	0.16451	-9.07876	1.09822e-19	1.6448e-18
PHC1_ENSBTAG00000018205	5.03724	-2.49137	0.318407	-4.68386	2.81529e-06	1.17309e-05
MEI1_ENSBTAG00000004488	1.9714	-2.48983	0.534736	-2.7861	0.00533471	0.0136378
CCDC14_ENSBTAG00000000566	18.4535	-2.48925	0.200408	-7.43107	1.07725e-13	9.91521e-13
C2orf80_ENSBTAG00000012888	0.694405	-2.48886	0.713501	-2.08669	0.0369162	0.078652
YPEL5_ENSBTAG00000023744	213.111	-2.4869	0.200006	-7.43432	1.05109e-13	9.68094e-13
ORC5_ENSBTAG00000040058	43.772	-2.48564	0.196807	-7.54873	4.39511e-14	4.16605e-13
SLC9A2_ENSBTAG00000001706	1.00554	-2.48418	0.724029	-2.04989	0.0403752	0.0852372
KCNMB1_ENSBTAG00000002985	10.0123	-2.48124	0.239575	-6.18279	6.29797e-10	3.89778e-09
RILPL2_ENSBTAG00000007804	1.5338	-2.48062	0.590289	-2.5083	0.0121315	0.0287872
ENSBTAG00000025634	1.7813	-2.48059	0.530442	-2.79124	0.00525061	0.0134404
MXI1_ENSBTAG00000017263	31.2176	-2.47957	0.168078	-8.80286	1.33379e-18	1.83651e-17
ENSBTAG00000038183	2.06688	-2.47947	0.455791	-3.24595	0.00117061	0.00339838
KIF3A_ENSBTAG00000025477	82.9762	-2.4792	0.157601	-9.3857	6.24983e-21	1.04488e-19
PKP4_ENSBTAG00000013773	10.6221	-2.47651	0.246329	-5.99407	2.04654e-09	1.19511e-08
CDS1_ENSBTAG00000045787	1.77068	-2.47397	0.551284	-2.6737	0.00750197	0.0186886
CD81_ENSBTAG00000047495	1.16425	-2.47329	0.583586	-2.52455	0.0115845	0.02761
OSBP_ENSBTAG00000020332	0.668087	-2.47326	0.741413	-1.9871	0.0469113	0.0977367
GSE1_ENSBTAG00000009918	21.8646	-2.47321	0.166329	-8.85721	8.20393e-19	1.15285e-17
SMURF2_ENSBTAG00000019853	9.3179	-2.47288	0.249288	-5.90834	3.4557e-09	1.97578e-08
PIR_ENSBTAG00000009477	6.23918	-2.47123	0.334348	-4.4003	1.08102e-05	4.19837e-05
ZFAND4_ENSBTAG00000006719	2.58233	-2.47094	0.415884	-3.5369	0.000404853	0.0012548
ZDHHC1_ENSBTAG00000038134	2.19736	-2.47082	0.581571	-2.52904	0.0114375	0.0272739
SEPT3_ENSBTAG00000013173	3.67812	-2.47079	0.372023	-3.95349	7.70194e-05	0.000266804
RBM12B_ENSBTAG00000013408	2.91199	-2.47027	0.460184	-3.19497	0.00139845	0.00400702
ANXA4_ENSBTAG00000001105	19.2305	-2.46983	0.550124	-2.67182	0.00754412	0.018773
NUSAP1_ENSBTAG00000010774	334.272	-2.46949	0.161631	-9.09165	9.7546e-20	1.469e-18
PDZD2_ENSBTAG00000014455	1.82719	-2.46743	0.506771	-2.89564	0.0037838	0.0100141
ZRANB3_ENSBTAG00000026842	15.2499	-2.46413	0.230591	-6.34946	2.1607e-10	1.40471e-09
FHAD1_ENSBTAG00000002408	1.40076	-2.46411	0.588827	-2.48648	0.0129012	0.0304034
TTC39C_ENSBTAG00000005635	23.672	-2.46389	0.21344	-6.85858	6.95491e-12	5.33991e-11
IMMP2L_ENSBTAG00000004398	3.31069	-2.46329	0.379993	-3.85083	0.00011772	0.000398104
[truncated: 1,064 more rows]

## Sheet: Up-regulated Group 2
Gene	baseMean	log2FoldChange	lfcSE	stat	pvalue	padj
ENSBTAG00000012363	25.6937	8.17148	0.72989	9.82543	8.75006e-23	1.69768e-21
PRPH_ENSBTAG00000017864	40.5849	8.08998	0.64541	10.9852	4.50099e-28	1.237e-26
IL27_ENSBTAG00000018015	17.1487	8.0798	0.814045	8.69706	3.4059e-18	4.56552e-17
CCDC68_ENSBTAG00000008158	17.1135	8.06735	0.808703	8.73912	2.34941e-18	3.18043e-17
DEGS2_ENSBTAG00000009294	14.2103	7.83532	0.810103	8.43759	3.23941e-17	4.02612e-16
FAM151A_ENSBTAG00000019801	114.449	7.8007	0.372569	18.2535	1.94005e-74	8.03006e-72
ATP6V0D2_ENSBTAG00000021092	51.8889	7.74151	0.474689	14.2019	8.91227e-46	6.61591e-44
TFAP2C_ENSBTAG00000002065	110.543	7.59573	0.337898	19.5199	7.44103e-85	6.35231e-82
ENSBTAG00000003408	7.05953	7.42908	0.928434	6.92465	4.37064e-12	3.43293e-11
SLC7A4_ENSBTAG00000009145	53.8009	7.37472	0.446251	14.285	2.71256e-46	2.08151e-44
SPIC_ENSBTAG00000009904	60.3704	7.3309	0.403279	15.6986	1.54731e-55	2.07203e-53
CD48_ENSBTAG00000011238	6.40648	7.32696	0.914839	6.91593	4.6479e-12	3.64441e-11
SUSD2_ENSBTAG00000006730	42.971	7.32	0.459051	13.7675	3.99673e-43	2.57506e-41
FOLR1_ENSBTAG00000021007	53.0115	7.30871	0.433248	14.5614	4.94072e-48	4.29843e-46
CTSH_ENSBTAG00000010992	16.78	7.26631	0.667116	9.39314	5.824e-21	9.77272e-20
KLK5_ENSBTAG00000015125	6.00185	7.24494	0.924197	6.75715	1.40731e-11	1.05213e-10
PDGFRA_ENSBTAG00000007173	26.9553	7.18938	0.53177	11.6392	2.60462e-31	8.53155e-30
TET1_ENSBTAG00000037756	79.547	7.17504	0.328027	18.8248	4.72737e-79	2.69047e-76
URAD_ENSBTAG00000013819	23.3658	7.14524	0.578905	10.6153	2.53054e-26	6.21665e-25
CALML5_ENSBTAG00000013854	15.7866	7.14209	0.679686	9.03666	1.61537e-19	2.3957e-18
ENSBTAG00000008793	12.3648	7.13566	0.762234	8.04957	8.30846e-16	9.24147e-15
IFN-tau-c1_ENSBTAG00000047551	22.8612	7.12223	0.583773	10.4873	9.87618e-26	2.32986e-24
UGT1A1_ENSBTAG00000026181	29.1802	7.11843	0.508252	12.0382	2.23814e-33	8.39854e-32
RRAD_ENSBTAG00000013929	26.0362	7.1158	0.535471	11.4213	3.2713e-30	1.02483e-28
TBX3_ENSBTAG00000021706	33.4901	7.10958	0.49618	12.3132	7.68912e-35	3.16342e-33
ARL10_ENSBTAG00000025345	30.2899	7.10729	0.538595	11.3393	8.38165e-30	2.53847e-28
FGFR4_ENSBTAG00000010543	14.5279	7.05833	0.670396	9.03694	1.61114e-19	2.39202e-18
ENSBTAG00000034323	50.6843	7.00124	0.413679	14.507	1.09404e-47	9.16775e-46
S100A5_ENSBTAG00000000644	23.4624	6.96622	0.543437	10.9787	4.83939e-28	1.32733e-26
PTGES_ENSBTAG00000019453	27.1918	6.93831	0.550597	10.7852	4.04283e-27	1.03994e-25
GALM_ENSBTAG00000021102	55.5717	6.90138	0.360817	16.3556	3.96846e-60	7.45919e-58
WIPF1_ENSBTAG00000001585	20.8923	6.84225	0.535487	10.9102	1.03068e-27	2.78773e-26
LOXL2_ENSBTAG00000006214	6.68367	6.79891	0.838687	6.91427	4.70264e-12	3.68522e-11
IGF2BP1_ENSBTAG00000011736	60.0709	6.79758	0.331472	17.4904	1.69464e-68	4.92491e-66
NRGN_ENSBTAG00000001474	12.1755	6.75736	0.684179	8.41499	3.92935e-17	4.8222e-16
PCED1B_ENSBTAG00000011838	42.6276	6.72133	0.403852	14.1669	1.46801e-45	1.07804e-43
SLC7A5_ENSBTAG00000006731	58.0195	6.70066	0.361353	15.7759	4.56137e-56	6.62806e-54
ESRRB_ENSBTAG00000012285	6.27909	6.66902	0.838742	6.75895	1.38994e-11	1.04066e-10
ENSBTAG00000015061	166.235	6.63582	0.539621	10.444	1.56013e-25	3.61796e-24
ENSBTAG00000020916	27.5452	6.61548	0.551847	10.1758	2.543e-24	5.48733e-23
ENSBTAG00000033096	11.6588	6.61506	0.723681	7.75903	8.55809e-15	8.69108e-14
CLMP_ENSBTAG00000020046	5.88654	6.60179	0.845826	6.62287	3.52299e-11	2.52072e-10
GJB3_ENSBTAG00000012584	35.9685	6.58348	0.402234	13.8812	8.23877e-44	5.48944e-42
GFRA3_ENSBTAG00000005288	3.65519	6.57192	0.928863	5.99865	1.98967e-09	1.1624e-08
CTSL_ENSBTAG00000000720	56.9864	6.55747	0.311265	17.8544	2.6692e-71	8.89236e-69
DAPP1_ENSBTAG00000007921	5.4869	6.55619	0.837673	6.63289	3.29187e-11	2.3603e-10
ITGA5_ENSBTAG00000013745	14.667	6.52986	0.587799	9.40774	5.06896e-21	8.54777e-20
AGPAT4_ENSBTAG00000007668	27.6636	6.51828	0.442301	12.4763	1.00535e-35	4.45846e-34
PAGE4_ENSBTAG00000037728	12.9526	6.50205	0.67487	8.15276	3.55698e-16	4.05888e-15
C4orf19_ENSBTAG00000006643	16.6222	6.5004	0.561151	9.80201	1.10372e-22	2.11144e-21
ENSBTAG00000009849	82.1072	6.4893	0.315865	17.3786	1.19835e-67	3.41005e-65
PPP1R14A_ENSBTAG00000023472	136.802	6.44492	0.478522	11.3786	5.34441e-30	1.64043e-28
HBG_ENSBTAG00000037644	4.07764	6.41005	1.06122	5.09797	3.43318e-07	1.58639e-06
DPEP1_ENSBTAG00000033326	11.8484	6.40806	0.640717	8.44063	3.15629e-17	3.92998e-16
MPZ_ENSBTAG00000033835	3.13805	6.40527	0.935674	5.77688	7.60994e-09	4.20146e-08
TRIM46_ENSBTAG00000010622	8.97574	6.39288	0.683107	7.89464	2.91158e-15	3.09971e-14
PECAM1_ENSBTAG00000012066	8.98887	6.3912	0.680177	7.92618	2.25992e-15	2.43249e-14
TYW3_ENSBTAG00000005196	4.74899	6.38038	0.835957	6.43619	1.22512e-10	8.24952e-10
SLCO2B1_ENSBTAG00000015596	8.72646	6.37616	0.680244	7.90328	2.71664e-15	2.90349e-14
ENSBTAG00000046720	3.46722	6.37389	0.99279	5.41291	6.20074e-08	3.10925e-07
ENSBTAG00000036102	3.14902	6.3588	0.935639	5.72742	1.0197e-08	5.54906e-08
ENPEP_ENSBTAG00000008332	45.9352	6.35012	0.327118	16.3553	3.98653e-60	7.45919e-58
SLC30A2_ENSBTAG00000006355	4.66256	6.34428	0.838274	6.37533	1.82564e-10	1.19887e-09
CALD1_ENSBTAG00000013953	92.7915	6.32869	0.259575	20.5285	1.19763e-93	1.63584e-90
PTGR1_ENSBTAG00000011027	16.6559	6.32295	0.541463	9.83069	8.30478e-23	1.61588e-21
ALAS2_ENSBTAG00000013178	4.79672	6.30479	0.860051	6.16799	6.91618e-10	4.26492e-09
SLC5A11_ENSBTAG00000003467	4.44667	6.29478	0.83723	6.32417	2.546e-10	1.63574e-09
ENSBTAG00000047579	4.46318	6.29369	0.836036	6.33189	2.42182e-10	1.56331e-09
CITED1_ENSBTAG00000045925	38.18	6.28753	0.365531	14.4653	2.0064e-47	1.64105e-45
PLD3_ENSBTAG00000019150	76.0613	6.25921	0.276415	19.0265	1.02818e-80	7.02193e-78
ENSBTAG00000005475	39.0355	6.24727	0.359519	14.5953	3.0109e-48	2.67052e-46
ENSBTAG00000047356	3.45535	6.21786	1.05683	4.93727	7.92248e-07	3.49187e-06
ENSBTAG00000030629	6.01885	6.20635	0.76345	6.81951	9.13523e-12	6.95143e-11
GPBAR1_ENSBTAG00000003923	7.82275	6.18589	0.684796	7.57291	3.64966e-14	3.49339e-13
SH3RF2_ENSBTAG00000006762	4.15595	6.18295	0.840801	6.1643	7.07947e-10	4.35579e-09
SLC10A1_ENSBTAG00000001881	4.46346	6.17395	0.85369	6.06069	1.35538e-09	8.09494e-09
ATP6V1G3_ENSBTAG00000019890	2.62065	6.1499	0.947611	5.43461	5.49152e-08	2.77913e-07
IL6_ENSBTAG00000014921	4.01533	6.14277	0.84233	6.10541	1.02537e-09	6.18891e-09
MEDAG_ENSBTAG00000008271	2.64051	6.13076	0.93859	5.46645	4.59137e-08	2.3418e-07
ENSBTAG00000004556	345.305	6.12592	0.34231	14.9745	1.07796e-50	1.08219e-48
CNR2_ENSBTAG00000019371	4.04799	6.1204	0.845162	6.05849	1.37406e-09	8.20294e-09
RAB3IL1_ENSBTAG00000015745	2.43435	6.0973	0.935985	5.44592	5.15383e-08	2.6121e-07
ROBO4_ENSBTAG00000004356	7.1755	6.09724	0.688409	7.40439	1.31756e-13	1.20459e-12
VOPP1_ENSBTAG00000012073	10.5514	6.07577	0.591585	8.57996	9.49074e-18	1.22759e-16
GNMT_ENSBTAG00000005530	69.9133	6.0519	0.310003	16.2963	1.04899e-59	1.86079e-57
SLC39A4_ENSBTAG00000046026	250.026	6.03113	0.575019	8.74951	2.1428e-18	2.91519e-17
ACAP1_ENSBTAG00000010527	29.1842	6.01184	0.367347	13.6433	2.2117e-42	1.36695e-40
PDXK_ENSBTAG00000018186	139.005	5.99836	0.277483	18.0132	1.53508e-72	5.66695e-70
ENSBTAG00000012916	22.0837	5.99635	0.438392	11.397	4.3277e-30	1.33738e-28
ENSBTAG00000048172	4.09626	5.99029	0.889557	5.60986	2.02487e-08	1.07035e-07
TMEM139_ENSBTAG00000018158	16.9665	5.98971	0.467952	10.6629	1.51848e-26	3.79054e-25
DLC1_ENSBTAG00000015541	16.3908	5.9742	0.466504	10.6627	1.52077e-26	3.79054e-25
PRKCG_ENSBTAG00000013550	68.2886	5.95331	0.307941	16.0852	3.23783e-58	5.32838e-56
ENSBTAG00000031538	5.01488	5.93507	0.768945	6.41797	1.38099e-10	9.25562e-10
PLEKHF1_ENSBTAG00000008625	6.35832	5.93418	0.685799	7.19479	6.25565e-13	5.32705e-12
ENSBTAG00000015792	3.51391	5.91782	0.851931	5.77255	7.80798e-09	4.30558e-08
PCYT2_ENSBTAG00000001868	35.1244	5.91312	0.329058	14.9309	2.07593e-50	2.02536e-48
CAPN8_ENSBTAG00000003600	2.12859	5.90959	0.943057	5.20604	1.92916e-07	9.11464e-07
CMSS1_ENSBTAG00000013663	3.44762	5.9004	0.844419	5.80328	6.50282e-09	3.61212e-08
ENSBTAG00000011057	6.58689	5.86205	0.702742	6.91868	4.55879e-12	3.57659e-11
IL6R_ENSBTAG00000018474	10.6914	5.85894	0.552501	8.79444	1.43766e-18	1.97556e-17
ENSBTAG00000046365	11.044	5.85774	0.578767	8.39325	4.72885e-17	5.76195e-16
GUCA1A_ENSBTAG00000012823	3.2406	5.84341	0.847404	5.71559	1.09326e-08	5.93044e-08
KLK7_ENSBTAG00000030483	3.24509	5.84332	0.84559	5.72775	1.01774e-08	5.54056e-08
SLC13A4_ENSBTAG00000003864	2.19529	5.8353	0.9677	4.9967	5.83206e-07	2.61954e-06
PEPD_ENSBTAG00000031941	86.0703	5.82788	0.319849	15.0943	1.7667e-51	1.87064e-49
CA4_ENSBTAG00000017969	2.26603	5.82546	1.00351	4.80858	1.52007e-06	6.54558e-06
FN1_ENSBTAG00000008300	434.763	5.778	0.282002	16.9432	2.16219e-64	4.76345e-62
ESAM_ENSBTAG00000001004	1.7937	5.73981	0.945978	5.01049	5.4291e-07	2.44578e-06
ENSBTAG00000032875	4.3239	5.7314	0.788583	5.99988	1.97462e-09	1.1546e-08
DAB2_ENSBTAG00000016152	111.354	5.72578	0.233749	20.2173	6.88952e-91	7.81964e-88
Tnp1_ENSBTAG00000019003	1.97199	5.68729	0.985593	4.75581	1.97652e-06	8.38686e-06
SLC1A1_ENSBTAG00000019125	120.989	5.67481	0.207302	22.5507	1.32238e-112	6.02079e-109
GDPD2_ENSBTAG00000012863	7.22237	5.64297	0.640224	7.2521	4.1035e-13	3.5655e-12
RENBP_ENSBTAG00000047827	22.6498	5.62855	0.401477	11.5288	9.44485e-31	3.00716e-29
ENSBTAG00000005734	6.40569	5.62817	0.65108	7.10844	1.1736e-12	9.72116e-12
TMPRSS4_ENSBTAG00000021518	3.994	5.62644	0.775037	5.96931	2.38254e-09	1.38187e-08
PNPO_ENSBTAG00000012259	5.45054	5.61303	0.695272	6.63485	3.24825e-11	2.33269e-10
RAB11FIP1_ENSBTAG00000011684	8.7129	5.60111	0.586625	7.84335	4.3869e-15	4.5741e-14
SH3TC1_ENSBTAG00000047876	2.59395	5.5952	0.855571	5.37091	7.8339e-08	3.87552e-07
KLK6_ENSBTAG00000030482	11.6146	5.59313	0.494715	9.2844	1.6262e-20	2.64117e-19
GPD1L_ENSBTAG00000009826	25.065	5.57975	0.338107	13.5453	8.45071e-42	5.15305e-40
DNAH8_ENSBTAG00000014063	7.25116	5.57811	0.586138	7.81063	5.69025e-15	5.87921e-14
BFSP1_ENSBTAG00000021867	5.09213	5.56981	0.695785	6.56785	5.10474e-11	3.5904e-10
DQX1_ENSBTAG00000016609	2.67889	5.56908	0.868341	5.26185	1.42615e-07	6.82783e-07
MICALL2_ENSBTAG00000003049	16.9892	5.5675	0.414988	11.0063	3.56246e-28	9.89017e-27
KRT14_ENSBTAG00000007583	1.71884	5.52604	0.953894	4.7448	2.08712e-06	8.83145e-06
SYNDIG1_ENSBTAG00000040147	1.5865	5.52349	0.966259	4.68145	2.84859e-06	1.18661e-05
KRT18_ENSBTAG00000001517	514.402	5.50834	0.295156	15.2744	1.13202e-52	1.28852e-50
DENND2D_ENSBTAG00000020172	6.21759	5.50203	0.630337	7.14225	9.18137e-13	7.72219e-12
PDHB_ENSBTAG00000021724	74.0504	5.4951	0.210224	21.3825	1.94575e-101	3.79672e-98
PINLYP_ENSBTAG00000001260	2.58215	5.48725	0.861524	5.2085	1.90378e-07	9.00408e-07
SLC25A25_ENSBTAG00000011912	1.62983	5.47634	0.951088	4.70654	2.51955e-06	1.05696e-05
ENSBTAG00000038617	13.0076	5.4652	0.461392	9.67766	3.75196e-22	6.90674e-21
ENSBTAG00000036099	17.7812	5.44013	0.450916	9.8469	7.0691e-23	1.38532e-21
SORD_ENSBTAG00000025496	19.591	5.43437	0.366736	12.0914	1.17207e-33	4.44702e-32
ATP1B3_ENSBTAG00000014140	555.068	5.42928	0.262725	16.859	9.00993e-64	1.92292e-61
POLR3F_ENSBTAG00000008825	10.9508	5.42146	0.465837	9.49143	2.27882e-21	3.93507e-20
PROS1_ENSBTAG00000023652	14.4487	5.41248	0.429763	10.2672	9.89869e-25	2.20925e-23
METTL27_ENSBTAG00000001374	6.7625	5.41052	0.593857	7.4269	1.11172e-13	1.02118e-12
CCL24_ENSBTAG00000026275	1.4709	5.40053	0.973614	4.51979	6.1902e-06	2.47657e-05
ENSBTAG00000004950	108.303	5.40002	0.460444	9.55602	1.22374e-21	2.15678e-20
GRHL1_ENSBTAG00000007485	37.8642	5.3816	0.27565	15.8955	6.80717e-57	1.04471e-54
ENSBTAG00000009111	4.37225	5.37462	0.691379	6.32738	2.49361e-10	1.6051e-09
ENSBTAG00000010270	1.57502	5.37185	0.958583	4.56074	5.09745e-06	2.06055e-05
ENSBTAG00000006795	65.273	5.36914	0.277724	15.732	9.13011e-56	1.25968e-53
ENSBTAG00000024809	1.52032	5.36717	0.979526	4.45845	8.25552e-06	3.25714e-05
RCC2_ENSBTAG00000008579	58.1478	5.36381	0.239144	18.2476	2.16105e-74	8.68169e-72
DHRS11_ENSBTAG00000010297	105.838	5.36257	0.195901	22.2693	7.33535e-110	2.50484e-106
ANXA6_ENSBTAG00000014809	285.08	5.35147	0.442295	9.83839	7.69338e-23	1.5055e-21
ATP6V0A4_ENSBTAG00000004263	29.3032	5.34899	0.302864	14.3595	9.28433e-47	7.24655e-45
MDK_ENSBTAG00000007740	10.7387	5.34422	0.478753	9.07403	1.14696e-19	1.71404e-18
SMPD1_ENSBTAG00000015628	40.1704	5.33898	0.284327	15.2605	1.40159e-52	1.58217e-50
TRIML2_ENSBTAG00000008637	7.43708	5.33601	0.586029	7.39898	1.37239e-13	1.25137e-12
NAALAD2_ENSBTAG00000000284	2.48209	5.33385	0.855298	5.06707	4.03992e-07	1.85234e-06
SMTN_ENSBTAG00000003100	10.8146	5.33112	0.487776	8.87931	6.72752e-19	9.54218e-18
ENSBTAG00000038532	3.30251	5.33085	0.777868	5.56759	2.58288e-08	1.34912e-07
ENSBTAG00000017829	9.08991	5.3306	0.499118	8.67649	4.08176e-18	5.44993e-17
ACSS1_ENSBTAG00000004281	1.54435	5.32983	0.970042	4.46355	8.06124e-06	3.18233e-05
WWTR1_ENSBTAG00000007814	8.16459	5.30463	0.519582	8.2848	1.1831e-16	1.39697e-15
KLHL28_ENSBTAG00000020042	7.92718	5.29162	0.524083	8.18882	2.63806e-16	3.03311e-15
PRPS1_ENSBTAG00000019703	40.1624	5.28075	0.305484	14.013	1.29823e-44	9.00127e-43
TTYH2_ENSBTAG00000011007	20.8361	5.28054	0.343661	12.4557	1.30211e-35	5.73726e-34
SAT2_ENSBTAG00000004222	2.32336	5.27814	0.861064	4.96843	6.74972e-07	3.0021e-06
ENSBTAG00000046268	1.36229	5.26951	0.960359	4.44574	8.75899e-06	3.44285e-05
CAD_ENSBTAG00000017894	4.9362	5.26627	0.635726	6.71086	1.93482e-11	1.42852e-10
GLIPR2_ENSBTAG00000000078	5.3179	5.26519	0.652081	6.54089	6.11554e-11	4.2575e-10
APOBR_ENSBTAG00000018011	1.25711	5.25782	0.96417	4.41605	1.00522e-05	3.91735e-05
BCO2_ENSBTAG00000034193	27.7109	5.24905	0.317669	13.3757	8.3852e-41	4.93679e-39
ENSBTAG00000045727	4.13611	5.2468	0.713961	5.94823	2.71064e-09	1.56288e-08
NFE2_ENSBTAG00000001562	9.70346	5.2468	0.475836	8.92491	4.46054e-19	6.39313e-18
ENSBTAG00000037938	2.19708	5.24464	0.862782	4.91972	8.66677e-07	3.81009e-06
MGARP_ENSBTAG00000002599	5.7392	5.24451	0.591238	7.17903	7.02079e-13	5.95264e-12
PTGS2_ENSBTAG00000014127	107.337	5.23637	0.222217	19.0641	5.01921e-81	3.60829e-78
DDX3Y_ENSBTAG00000045750	2.04944	5.23182	0.911909	4.64062	3.47365e-06	1.43647e-05
ENSBTAG00000046628	1.31763	5.22605	0.969816	4.35758	1.31506e-05	5.06412e-05
TRIM63_ENSBTAG00000005085	2.13197	5.20231	0.870359	4.82825	1.37736e-06	5.94981e-06
CKB_ENSBTAG00000035998	803.134	5.2005	0.24208	17.3517	1.91559e-67	5.3398e-65
PLA2R1_ENSBTAG00000032515	1.1549	5.19657	0.958762	4.37708	1.20282e-05	4.65287e-05
IL18_ENSBTAG00000000277	19.5873	5.19592	0.386014	10.8699	1.60412e-27	4.2711e-26
WEE1_ENSBTAG00000005278	22.3489	5.195	0.335921	12.4881	8.67461e-36	3.8595e-34
FLT3_ENSBTAG00000018572	1.27206	5.19432	0.960186	4.36823	1.25255e-05	4.83293e-05
COL6A1_ENSBTAG00000011802	1.31518	5.19317	0.986705	4.24967	2.14089e-05	7.9924e-05
SRPX2_ENSBTAG00000037686	1.27633	5.18028	0.970258	4.30842	1.64425e-05	6.23336e-05
ENSBTAG00000006769	12.8305	5.17211	0.52095	8.00866	1.15965e-15	1.27328e-14
TNNI3_ENSBTAG00000006424	14.816	5.17101	0.407438	10.2372	1.35141e-24	2.96767e-23
INPP5D_ENSBTAG00000020173	4.56428	5.16863	0.639619	6.51736	7.15542e-11	4.94364e-10
SLC25A3_ENSBTAG00000012890	75.162	5.16396	0.26852	15.5071	3.10599e-54	3.92821e-52
ENSBTAG00000046769	1.26705	5.15693	0.961897	4.32159	1.54909e-05	5.9021e-05
ENSBTAG00000021119	8.39126	5.14599	0.695085	5.96472	2.45052e-09	1.42009e-08
ENSBTAG00000025430	1.13736	5.12267	0.9646	4.27397	1.9202e-05	7.21342e-05
ITGAL_ENSBTAG00000007103	5.7931	5.1086	0.598973	6.8594	6.91486e-12	5.31514e-11
MOG_ENSBTAG00000017818	1.86152	5.10654	0.867329	4.7347	2.19379e-06	9.25986e-06
PLIN3_ENSBTAG00000011805	19.2794	5.08839	0.342566	11.9346	7.81321e-33	2.80107e-31
ENSBTAG00000005868	31.7837	5.08836	0.290241	14.0861	4.62567e-45	3.29073e-43
DUSP26_ENSBTAG00000016413	3.47518	5.08716	0.714889	5.7172	1.08295e-08	5.87916e-08
SLC39A3_ENSBTAG00000017706	10.888	5.0861	0.445646	9.16894	4.77689e-20	7.36428e-19
ALDH16A1_ENSBTAG00000000330	6.0883	5.08509	0.556244	7.34406	2.07205e-13	1.86075e-12
CAPG_ENSBTAG00000005432	69.7376	5.08329	0.227419	17.955	4.38789e-72	1.53677e-69
PTER_ENSBTAG00000016676	3.50011	5.08108	0.697681	5.84949	4.9307e-09	2.7784e-08
SCARA5_ENSBTAG00000019636	1.78713	5.07094	0.879068	4.63097	3.63961e-06	1.49784e-05
CRISP2_ENSBTAG00000002166	1.15281	5.07071	0.963993	4.22276	2.41331e-05	8.94044e-05
MYBPC3_ENSBTAG00000021707	4.91444	5.06664	0.669111	6.07768	1.21936e-09	7.31458e-09
DLX3_ENSBTAG00000017409	2.81679	5.06235	0.779012	5.21474	1.84071e-07	8.72085e-07
TJP3_ENSBTAG00000018342	21.4313	5.06183	0.328177	12.377	3.48321e-35	1.48679e-33
TIA1_ENSBTAG00000019182	2.68718	5.05313	0.775405	5.22711	1.72176e-07	8.18286e-07
ARGFX_ENSBTAG00000002273	1.91998	5.05177	0.941183	4.30497	1.67005e-05	6.32592e-05
SAC3D1_ENSBTAG00000002248	1.19896	5.03684	0.966413	4.17714	2.95198e-05	0.000108157
GSC_ENSBTAG00000010407	1.18603	5.0318	0.968607	4.16248	3.14815e-05	0.000114699
AIF1L_ENSBTAG00000046484	7.38522	5.02786	0.525906	7.65889	1.87545e-14	1.85092e-13
MPZL2_ENSBTAG00000033510	98.0859	5.02508	0.285677	14.0896	4.39851e-45	3.14551e-43
MESDC1_ENSBTAG00000008624	10.6619	5.02075	0.419071	9.59444	8.43755e-22	1.50652e-20
PTK7_ENSBTAG00000012761	13.3508	5.01571	0.383303	10.4766	1.10668e-25	2.59727e-24
EWSR1_ENSBTAG00000017755	56.2128	5.00847	0.227677	17.6059	2.21797e-69	7.0454e-67
ENSBTAG00000045987	4.23245	5.00549	0.649037	6.17143	6.76757e-10	4.17706e-09
ENSBTAG00000043573	10.1174	5.00179	0.454055	8.81345	1.21357e-18	1.67944e-17
DRAM1_ENSBTAG00000017287	5.24099	5.00164	0.610172	6.55822	5.44555e-11	3.8144e-10
TMEM88_ENSBTAG00000014693	3.33285	5.00116	0.718665	5.56749	2.58439e-08	1.3494e-07
STARD7_ENSBTAG00000018372	36.4054	4.99832	0.243299	16.4337	1.09673e-60	2.14004e-58
KIAA1024_ENSBTAG00000007094	1.10659	4.99494	0.965461	4.13786	3.50567e-05	0.000126946
DESI2_ENSBTAG00000001478	5.87025	4.99443	0.556275	7.18068	6.93665e-13	5.89227e-12
CYP17A1_ENSBTAG00000014335	21.2062	4.98384	0.364598	10.9267	8.59394e-28	2.32906e-26
ENSBTAG00000007302	1.0979	4.98382	0.967198	4.11892	3.80646e-05	0.000137147
FHL3_ENSBTAG00000007300	5.10404	4.97416	0.609661	6.51864	7.09463e-11	4.91158e-10
PARM1_ENSBTAG00000015919	5.68281	4.97181	0.560689	7.08381	1.40243e-12	1.15258e-11
snoU13_ENSBTAG00000046759	7.54447	4.96164	0.522632	7.58017	3.45115e-14	3.30766e-13
ENSBTAG00000027775	1.02468	4.96024	0.96431	4.10681	4.01163e-05	0.000144076
ENSBTAG00000006564	117.196	4.95945	0.316341	12.5164	6.07435e-36	2.72031e-34
HK2_ENSBTAG00000013108	5.75113	4.95941	0.561263	7.05447	1.7326e-12	1.41541e-11
ENSBTAG00000039046	97.0437	4.95788	0.242536	16.3187	7.26385e-60	1.30549e-57
MYL7_ENSBTAG00000002066	1.67753	4.95553	0.876388	4.51345	6.37819e-06	2.54736e-05
CLDN4_ENSBTAG00000026278	202.072	4.95467	0.319613	12.3733	3.64586e-35	1.54655e-33
ENSBTAG00000043582	465.283	4.94886	0.322337	12.2507	1.66537e-34	6.63186e-33
ENSBTAG00000046815	1.07845	4.94649	0.975231	4.04673	5.19386e-05	0.000183552
HSD17B11_ENSBTAG00000006307	45.82	4.94149	0.29433	13.3914	6.78922e-41	4.01446e-39
ADCK5_ENSBTAG00000011064	8.04442	4.93451	0.474689	8.28861	1.14577e-16	1.35616e-15
IGFBP4_ENSBTAG00000008611	10.6203	4.93268	0.488638	8.04823	8.39966e-16	9.33531e-15
ENSBTAG00000033802	1.0093	4.92996	0.971893	4.04361	5.26343e-05	0.000185867
SPTSSA_ENSBTAG00000013981	21.6356	4.92874	0.29848	13.1625	1.44232e-39	8.0026e-38
ENSBTAG00000045805	2.67697	4.92568	0.776771	5.05385	4.32999e-07	1.97804e-06
RASGEF1C_ENSBTAG00000021360	1.09412	4.92349	0.965703	4.06284	4.84795e-05	0.000172264
ZNF296_ENSBTAG00000013702	3.07764	4.92065	0.714895	5.48423	4.15264e-08	2.12916e-07
COTL1_ENSBTAG00000016315	88.9166	4.91642	0.249111	15.7216	1.07583e-55	1.46948e-53
ENSBTAG00000018756	1.013	4.9119	0.965397	4.05211	5.07572e-05	0.000179656
RIMKLB_ENSBTAG00000003291	19.6963	4.90797	0.360941	10.8272	2.5592e-27	6.73529e-26
PIDD1_ENSBTAG00000019634	1.0741	4.90708	0.976341	4.00176	6.28731e-05	0.000220144
PHOSPHO1_ENSBTAG00000000033	12.9623	4.90049	0.409268	9.53042	1.56645e-21	2.72562e-20
MPLKIP_ENSBTAG00000018715	13.5311	4.90026	0.388008	10.052	9.00026e-24	1.85142e-22
MYL9_ENSBTAG00000011473	90.068	4.89492	0.247875	15.7133	1.22688e-55	1.6592e-53
CCNC_ENSBTAG00000015744	24.482	4.89467	0.29515	13.1955	9.30983e-40	5.2116e-38
TNKS1BP1_ENSBTAG00000016469	30.3958	4.89111	0.307766	12.6431	1.22168e-36	5.67581e-35
ENSBTAG00000007135	1.00045	4.87447	0.969852	3.99491	6.47181e-05	0.000226141
PDPN_ENSBTAG00000001788	151.226	4.8732	0.255618	15.1523	7.31588e-52	7.86832e-50
NLE1_ENSBTAG00000019094	4.3527	4.8711	0.594757	6.50871	7.57969e-11	5.2262e-10
URGCP_ENSBTAG00000009453	6.57931	4.86564	0.52641	7.34339	2.08243e-13	1.86763e-12
ENSBTAG00000014332	0.986035	4.86214	0.968803	3.98651	6.70533e-05	0.000233882
ENSBTAG00000024477	0.980131	4.85966	0.968371	3.98573	6.72729e-05	0.000234528
NDUFB11_ENSBTAG00000047278	116.875	4.85939	0.236378	16.3272	6.32507e-60	1.15192e-57
IDH3A_ENSBTAG00000006227	128.513	4.85723	0.207335	18.6039	2.98801e-77	1.5116e-74
ENSBTAG00000022938	0.950705	4.84923	0.967557	3.9783	6.94108e-05	0.000241796
TPM4_ENSBTAG00000004553	653.301	4.84052	0.332895	11.5367	8.61213e-31	2.74844e-29
FSCN1_ENSBTAG00000003191	47.2325	4.83963	0.226516	16.9508	1.89799e-64	4.32078e-62
CCBL1_ENSBTAG00000036101	63.7805	4.83489	0.275754	13.9069	5.74937e-44	3.84954e-42
RDM1_ENSBTAG00000000030	3.61949	4.82881	0.648126	5.90751	3.47325e-09	1.98415e-08
SGPP1_ENSBTAG00000004430	16.7702	4.82721	0.347872	11.0018	3.74682e-28	1.03809e-26
HAMP_ENSBTAG00000017042	1.7073	4.82629	0.885989	4.31866	1.56977e-05	5.97757e-05
AQP3_ENSBTAG00000008493	67.1288	4.81878	0.222685	17.1488	6.4125e-66	1.56408e-63
AIFM2_ENSBTAG00000001165	4.70641	4.81609	0.620669	6.14834	7.82958e-10	4.79356e-09
AASS_ENSBTAG00000012128	0.904127	4.81437	0.982564	3.88206	0.000103575	0.000352713
PUS7_ENSBTAG00000007743	5.67251	4.81015	0.529672	7.19343	6.31842e-13	5.37715e-12
TMEM45B_ENSBTAG00000017602	4.47658	4.79943	0.607728	6.25187	4.0558e-10	2.56473e-09
CYC1_ENSBTAG00000012232	153.54	4.79908	0.266497	14.2556	4.13635e-46	3.1388e-44
NOP16_ENSBTAG00000010734	22.7173	4.79718	0.309676	12.2618	1.45272e-34	5.8361e-33
ELOVL6_ENSBTAG00000010564	68.9536	4.79353	0.184863	20.5208	1.40296e-93	1.74209e-90
TLE3_ENSBTAG00000015580	15.2057	4.7896	0.339967	11.147	7.40909e-29	2.14408e-27
SLC1A3_ENSBTAG00000018245	15.7928	4.78741	0.331741	11.4168	3.44808e-30	1.07039e-28
AGER_ENSBTAG00000014420	1.49063	4.7818	0.880027	4.29737	1.72837e-05	6.5323e-05
PLEKHO2_ENSBTAG00000008411	8.81348	4.77684	0.477769	7.90517	2.67576e-15	2.86428e-14
KRT8_ENSBTAG00000000836	1039.91	4.77623	0.309582	12.1978	3.19265e-34	1.24595e-32
SNORA42_ENSBTAG00000047431	11.6499	4.77462	0.495666	7.61525	2.63181e-14	2.55857e-13
FXYD1_ENSBTAG00000017816	0.909305	4.77047	0.985146	3.82732	0.000129544	0.000435286
COL12A1_ENSBTAG00000020056	0.977032	4.76819	0.981081	3.84085	0.000122609	0.000413509
AQP11_ENSBTAG00000019928	2.83583	4.76337	0.749911	5.01842	5.20969e-07	2.35237e-06
PNLIP_ENSBTAG00000032237	1.66769	4.75834	0.889408	4.22566	2.38242e-05	8.83799e-05
PDLIM4_ENSBTAG00000015426	74.4103	4.7571	0.290805	12.9196	3.48806e-38	1.80467e-36
NRBP2_ENSBTAG00000008079	12.6897	4.75502	0.373155	10.0629	8.05922e-24	1.66789e-22
ENSBTAG00000009078	1.00985	4.74866	0.976414	3.83921	0.000123429	0.000416174
ARMT1_ENSBTAG00000004098	4.76134	4.74379	0.565873	6.61596	3.69156e-11	2.63719e-10
FADS3_ENSBTAG00000015511	34.1683	4.74191	0.310007	12.0704	1.51357e-33	5.711e-32
ARRB1_ENSBTAG00000020485	19.198	4.73164	0.321282	11.6148	3.46502e-31	1.12956e-29
NDN_ENSBTAG00000002186	13.9428	4.73132	0.345227	10.8083	3.14406e-27	8.14891e-26
LASP1_ENSBTAG00000030587	457.476	4.72782	0.256512	14.5327	7.51795e-48	6.41798e-46
RSRP1_ENSBTAG00000015222	15.392	4.72711	0.349421	10.6665	1.45996e-26	3.6523e-25
CYP11A1_ENSBTAG00000006934	10.071	4.71966	0.539528	6.89429	5.41351e-12	4.2037e-11
ENSBTAG00000038966	0.918356	4.71828	0.994324	3.73951	0.000184381	0.000604383
NUDT1_ENSBTAG00000002480	3.26401	4.71609	0.644281	5.76781	8.03101e-09	4.42678e-08
NANS_ENSBTAG00000019023	44.02	4.71577	0.285588	13.0109	1.06019e-38	5.61286e-37
SH3BP4_ENSBTAG00000013869	61.6469	4.71546	0.202598	18.3391	4.03346e-75	1.7772e-72
GPR171_ENSBTAG00000009848	3.39326	4.71517	0.645957	5.75143	8.84936e-09	4.84851e-08
QARS_ENSBTAG00000018928	33.562	4.71225	0.258509	14.3602	9.19141e-47	7.21526e-45
ENSBTAG00000008700	0.94967	4.70343	0.987831	3.74905	0.000177504	0.000582819
LGALS1_ENSBTAG00000015089	198.303	4.69979	0.217611	17.0019	7.95233e-65	1.84103e-62
PPIL1_ENSBTAG00000002376	16.7737	4.69905	0.323968	11.4179	3.40174e-30	1.05841e-28
SUSD4_ENSBTAG00000020989	1.92352	4.69258	0.807707	4.57168	4.83819e-06	1.96214e-05
HSPB1_ENSBTAG00000011969	1470.89	4.69209	0.312865	11.8009	3.86238e-32	1.31562e-30
ENSBTAG00000039643	0.8069	4.68571	0.983081	3.74914	0.000177443	0.000582758
NUBP2_ENSBTAG00000016561	10.5209	4.68386	0.403421	9.13155	6.75282e-20	1.02714e-18
SCPEP1_ENSBTAG00000007893	48.7936	4.68331	0.21024	17.5196	1.01559e-68	3.01564e-66
ADAMTSL4_ENSBTAG00000003604	1.33043	4.67572	0.875104	4.20032	2.66532e-05	9.81284e-05
PHF5A_ENSBTAG00000006423	28.6103	4.67561	0.296875	12.381	3.31142e-35	1.41789e-33
ENSBTAG00000043545	1043.56	4.67212	0.260789	14.0808	4.98372e-45	3.52708e-43
SND1_ENSBTAG00000010692	298.603	4.66621	0.251521	14.5762	3.98338e-48	3.51026e-46
TNS1_ENSBTAG00000002485	3.90343	4.66544	0.604373	6.06485	1.32074e-09	7.89497e-09
PRAME_ENSBTAG00000047085	0.938805	4.6623	1.0632	3.44459	0.000571931	0.00173484
SMIM1_ENSBTAG00000045754	5.9968	4.66212	0.526497	6.95563	3.50992e-12	2.78247e-11
ENSBTAG00000043575	1.42424	4.66137	0.879026	4.16526	3.11004e-05	0.000113492
SMPD3_ENSBTAG00000009639	3.22725	4.66047	0.669622	5.46646	4.59102e-08	2.3418e-07
CPNE3_ENSBTAG00000015536	13.8492	4.65981	0.381283	9.59865	8.09987e-22	1.45001e-20
C5H12orf54_ENSBTAG00000016996	2.2547	4.65893	0.7904	4.62922	3.67053e-06	1.51011e-05
SMPDL3A_ENSBTAG00000021587	23.4499	4.65857	0.298534	12.2551	1.57737e-34	6.29979e-33
ETF1_ENSBTAG00000011415	65.5704	4.63583	0.185724	19.5765	2.45318e-85	2.23386e-82
ENSBTAG00000013650	12.8705	4.6348	0.370347	9.81459	9.74378e-23	1.88012e-21
ENSBTAG00000048228	22.6272	4.63235	0.286294	12.6875	6.93792e-37	3.27907e-35
H2AFZ_ENSBTAG00000004428	133.549	4.62922	0.412265	8.80312	1.33058e-18	1.83395e-17
MTA2_ENSBTAG00000011865	37.9054	4.61729	0.245247	14.7496	3.09588e-49	2.8572e-47
ENSBTAG00000034952	0.811954	4.6165	0.9735	3.71495	0.000203247	0.00066083
DCAF10_ENSBTAG00000014934	0.834575	4.60905	0.97981	3.68342	0.00023013	0.000743107
CLDN6_ENSBTAG00000045901	0.783302	4.60661	0.981338	3.6752	0.000237664	0.000766167
TAGLN2_ENSBTAG00000002068	264.782	4.60482	0.243491	14.8048	1.36455e-49	1.2766e-47
PLPBP_ENSBTAG00000011075	37.3228	4.59884	0.223863	16.076	3.7569e-58	6.10899e-56
OVOL2_ENSBTAG00000008410	6.88108	4.59388	0.478407	7.51219	5.81474e-14	5.45116e-13
FASN_ENSBTAG00000015980	205.857	4.59139	0.232725	15.4319	9.98651e-54	1.21791e-51
EEF1B2_ENSBTAG00000021979	217.541	4.58959	0.231034	15.5371	1.94692e-54	2.48533e-52
ENSBTAG00000039817	1.95874	4.58667	0.782706	4.58239	4.59688e-06	1.86816e-05
SUPT4H1_ENSBTAG00000003386	24.122	4.58184	0.28764	12.4525	1.3552e-35	5.95197e-34
ENSBTAG00000018152	67.1791	4.57292	0.266589	13.4023	5.85859e-41	3.49443e-39
TIMP1_ENSBTAG00000005043	213.991	4.56999	0.282043	12.6576	1.01538e-36	4.73348e-35
DDT_ENSBTAG00000022027	67.9343	4.5684	0.198143	18.0092	1.65069e-72	5.93336e-70
FUOM_ENSBTAG00000005715	18.5222	4.56718	0.312014	11.4328	2.86872e-30	9.02855e-29
LRPAP1_ENSBTAG00000000073	49.089	4.56676	0.212026	16.8223	1.67593e-63	3.52177e-61
ENSBTAG00000015644	0.74726	4.56329	0.988988	3.60296	0.000314608	0.000993809
FSHR_ENSBTAG00000032424	0.830893	4.56299	1.01102	3.52415	0.000424841	0.0013108
ENSBTAG00000017460	4.93546	4.56204	0.537531	6.62667	3.43339e-11	2.4579e-10
SPARC_ENSBTAG00000014835	146.049	4.56162	0.335761	10.6076	2.74675e-26	6.72364e-25
LCK_ENSBTAG00000012695	5.28179	4.55775	0.510291	6.972	3.12465e-12	2.49151e-11
TUBB_ENSBTAG00000006969	104.128	4.55585	0.148346	23.9701	5.71049e-127	7.79995e-123
ZNF48_ENSBTAG00000031806	1.73252	4.55406	0.805376	4.41292	1.01987e-05	3.97105e-05
ENSBTAG00000046978	1.21864	4.55394	0.888889	3.99818	6.38302e-05	0.000223152
GXYLT2_ENSBTAG00000020481	10.1385	4.55314	0.385577	9.21512	3.10937e-20	4.89861e-19
ENSBTAG00000018481	0.795254	4.54828	0.997441	3.55739	0.000374564	0.00116674
IL1RN_ENSBTAG00000019665	18.3118	4.54054	0.33173	10.6729	1.3624e-26	3.4145e-25
NAGA_ENSBTAG00000009506	44.0636	4.53619	0.224619	15.7431	7.66367e-56	1.07916e-53
CCT6A_ENSBTAG00000008184	7.96186	4.53181	0.435768	8.10479	5.28356e-16	5.96431e-15
ENSBTAG00000026748	7.35259	4.53151	0.450337	7.84193	4.43669e-15	4.62249e-14
GDE1_ENSBTAG00000002101	50.1349	4.53003	0.204919	17.2265	1.68143e-66	4.25309e-64
TRA2B_ENSBTAG00000001697	40.9262	4.52853	0.234864	15.0237	5.13473e-51	5.31328e-49
MTMR11_ENSBTAG00000012496	28.0225	4.52699	0.274867	12.8316	1.09049e-37	5.51665e-36
ENSBTAG00000007160	24.4662	4.52335	0.299463	11.7656	5.87226e-32	1.97074e-30
ABCB6_ENSBTAG00000020607	18.3842	4.52267	0.308422	11.4216	3.26172e-30	1.02418e-28
ENSBTAG00000023860	2.77305	4.51968	0.668422	5.26565	1.39692e-07	6.70904e-07
POP5_ENSBTAG00000005385	20.3063	4.51813	0.269565	13.0512	6.2592e-39	3.35272e-37
PLSCR4_ENSBTAG00000011986	5.32938	4.51758	0.509422	6.90505	5.01863e-12	3.91711e-11
HPDL_ENSBTAG00000011241	1.7204	4.51537	0.784913	4.47867	7.51082e-06	2.97449e-05
BOK_ENSBTAG00000008711	15.8606	4.51131	0.357075	9.83353	8.07409e-23	1.57774e-21
AUP1_ENSBTAG00000020123	57.8431	4.5091	0.245412	14.2988	2.22567e-46	1.71754e-44
JUP_ENSBTAG00000017685	82.515	4.5033	0.365415	9.58718	9.05222e-22	1.60995e-20
ENSBTAG00000021842	5.44587	4.49836	0.522835	6.69114	2.21441e-11	1.62006e-10
BPIFA1_ENSBTAG00000017098	0.722426	4.49535	1.00221	3.48764	0.000487304	0.0014934
SFN_ENSBTAG00000009223	156.023	4.49515	0.240088	14.5578	5.21223e-48	4.50594e-46
TWISTNB_ENSBTAG00000006721	41.6844	4.49511	0.217271	16.0864	3.17851e-58	5.32838e-56
TEAD4_ENSBTAG00000019788	1.21382	4.49423	0.888288	3.93367	8.36594e-05	0.000288396
TXN2_ENSBTAG00000000014	51.8829	4.49326	0.261457	13.3608	1.02515e-40	5.95852e-39
DPPA2_ENSBTAG00000020460	0.731007	4.47727	0.980317	3.54709	0.000389518	0.00120968
CLEC10A_ENSBTAG00000017895	1.33667	4.47478	0.880316	3.9472	7.90704e-05	0.000273631
SNORA42_ENSBTAG00000042880	2.22546	4.47366	0.71343	4.86896	1.12189e-06	4.88487e-06
NACC1_ENSBTAG00000016350	85.5295	4.46903	0.171619	20.2135	7.44237e-91	7.81964e-88
ENSBTAG00000015811	2.92927	4.46806	0.656136	5.28558	1.25309e-07	6.05875e-07
ARFGAP3_ENSBTAG00000001057	55.5325	4.46686	0.18126	19.1265	1.52028e-81	1.15364e-78
DHRS7_ENSBTAG00000020729	9.14521	4.46282	0.391092	8.85424	8.42523e-19	1.18274e-17
PLLP_ENSBTAG00000011700	2.20442	4.4628	0.729897	4.74423	2.093e-06	8.85088e-06
AMT_ENSBTAG00000002321	23.0735	4.46098	0.307184	11.2668	1.91404e-29	5.72076e-28
ESRP2_ENSBTAG00000004375	4.70954	4.4568	0.543406	6.36137	1.99968e-10	1.30625e-09
ENSBTAG00000025202	0.696562	4.45378	0.978789	3.52863	0.000417715	0.00129144
TMEM223_ENSBTAG00000009487	8.67701	4.45294	0.40962	8.42962	3.4679e-17	4.29058e-16
NDUFB10_ENSBTAG00000009534	40.2521	4.45236	0.230645	14.9683	1.18365e-50	1.17156e-48
COL4A1_ENSBTAG00000012849	33.4669	4.45104	0.219023	15.7565	6.19694e-56	8.90989e-54
HERC5_ENSBTAG00000020538	5.12802	4.44941	0.550142	6.27005	3.60942e-10	2.28882e-09
TKT_ENSBTAG00000003758	145.03	4.44894	0.263822	13.073	4.69795e-39	2.56677e-37
SLC9A3R1_ENSBTAG00000011382	343.768	4.44834	0.162695	21.1951	1.05917e-99	1.8084e-96
CCT4_ENSBTAG00000004531	312.621	4.44822	0.156415	22.0454	1.05846e-107	2.89151e-104
ERICH5_ENSBTAG00000018493	13.026	4.4461	0.336153	10.2516	1.16433e-24	2.5734e-23
SLC16A7_ENSBTAG00000021287	5.45751	4.44187	0.541526	6.35586	2.07258e-10	1.35193e-09
ENSBTAG00000038103	1.55651	4.43974	0.824125	4.17381	2.99551e-05	0.000109576
ENSBTAG00000024280	189.318	4.43132	0.287443	11.9374	7.55631e-33	2.73047e-31
KLF5_ENSBTAG00000002129	71.9315	4.43009	0.185606	18.4805	2.96344e-76	1.34925e-73
DTYMK_ENSBTAG00000015408	18.4713	4.42618	0.30825	11.1149	1.06119e-28	3.03875e-27
MVB12A_ENSBTAG00000003914	20.8077	4.41919	0.27706	12.341	5.45057e-35	2.28372e-33
RCSD1_ENSBTAG00000014151	2.09562	4.41911	0.718866	4.75625	1.9722e-06	8.37361e-06
TP53_ENSBTAG00000001069	36.4206	4.40967	0.242227	14.0764	5.30782e-45	3.73709e-43
ACOT4_ENSBTAG00000002843	5.26532	4.40898	0.516316	6.6025	4.04271e-11	2.87302e-10
ENSBTAG00000004692	1.14925	4.40639	0.886381	3.84304	0.000121521	0.000409942
SLC9A6_ENSBTAG00000009523	16.9563	4.40235	0.331503	10.2634	1.0302e-24	2.29178e-23
ENSBTAG00000037410	1.18821	4.3995	0.89609	3.79371	0.000148415	0.000492875
TCEAL8_ENSBTAG00000027843	17.5991	4.39366	0.325991	10.4103	2.22552e-25	5.12621e-24
ENSBTAG00000004565	19.2604	4.38876	0.318682	10.6337	2.0777e-26	5.14118e-25
ENSBTAG00000017233	1.04495	4.3864	0.893696	3.78921	0.00015113	0.000501162
RPS6KB2_ENSBTAG00000009175	5.00055	4.38613	0.507703	6.66951	2.56654e-11	1.86173e-10
CCND2_ENSBTAG00000016649	48.478	4.38476	0.257552	13.142	1.89039e-39	1.04116e-37
FADS2_ENSBTAG00000015505	26.2853	4.38113	0.365358	9.2543	2.15645e-20	3.44905e-19
FLRT3_ENSBTAG00000003319	18.9863	4.37908	0.347408	9.72654	2.32366e-22	4.37778e-21
WDR25_ENSBTAG00000007233	2.71169	4.3779	0.665309	5.07719	3.83049e-07	1.76164e-06
ATP6V1D_ENSBTAG00000016309	75.1701	4.37771	0.204986	16.4778	5.2971e-61	1.0486e-58
FNBP1_ENSBTAG00000020313	3.86225	4.37527	0.577341	5.84624	5.02822e-09	2.83102e-08
SLC25A5_ENSBTAG00000046037	336.911	4.3752	0.182479	18.4964	2.20807e-76	1.04e-73
TSPAN6_ENSBTAG00000045550	25.6731	4.37468	0.316905	10.6489	1.765e-26	4.38329e-25
snoU13_ENSBTAG00000044847	4.18913	4.37417	0.596702	5.6547	1.56118e-08	8.33628e-08
AVIL_ENSBTAG00000016913	4.70577	4.37065	0.517544	6.51277	7.3778e-11	5.09471e-10
KCTD15_ENSBTAG00000017956	16.1379	4.36734	0.29436	11.4396	2.65219e-30	8.38571e-29
F11R_ENSBTAG00000017846	104.513	4.36137	0.23078	14.5653	4.66875e-48	4.08785e-46
MICU2_ENSBTAG00000015943	40.5647	4.35948	0.218004	15.4102	1.39868e-53	1.69066e-51
CHTF18_ENSBTAG00000019743	19.2416	4.35284	0.288897	11.6057	3.85688e-31	1.25431e-29
S100A14_ENSBTAG00000021377	198.85	4.3468	0.273976	12.2157	2.56367e-34	1.00914e-32
AGPAT5_ENSBTAG00000004922	56.873	4.3468	0.208349	16.0634	4.60651e-58	7.4024e-56
FAM167B_ENSBTAG00000002027	0.685709	4.34255	0.991349	3.37171	0.000747022	0.00222155
NIT2_ENSBTAG00000004833	15.493	4.33233	0.307596	10.8335	2.38911e-27	6.31195e-26
SYNGR1_ENSBTAG00000005765	49.7283	4.332	0.302116	11.0289	2.77333e-28	7.74661e-27
ENSBTAG00000048184	1.28437	4.32718	0.970071	3.42983	0.00060396	0.00182673
ENSBTAG00000043565	47.1417	4.32651	0.237081	14.0311	1.00605e-44	7.04701e-43
IDH1_ENSBTAG00000020527	149.247	4.32597	0.14112	23.5684	8.13713e-123	5.55725e-119
C1R_ENSBTAG00000008612	1.019	4.32449	0.918726	3.61859	0.000296209	0.000939164
ENSBTAG00000046307	50.8962	4.32422	0.278307	11.9444	6.94405e-33	2.5293e-31
KHNYN_ENSBTAG00000010666	6.34853	4.323	0.454025	7.31898	2.49864e-13	2.22483e-12
COL4A2_ENSBTAG00000025210	1.03093	4.32176	0.890296	3.73107	0.000190665	0.000622739
SPC24_ENSBTAG00000006185	35.285	4.32143	0.241214	13.7696	3.88123e-43	2.5125e-41
NNAT_ENSBTAG00000003212	11.2744	4.32132	0.587136	5.65681	1.54209e-08	8.23754e-08
C1orf141_ENSBTAG00000030809	1.15925	4.31626	0.89873	3.68994	0.000224305	0.000725326
TUBA8_ENSBTAG00000018530	4.24784	4.31569	0.549954	6.02903	1.64947e-09	9.73644e-09
KLHL40_ENSBTAG00000006563	8.38141	4.31497	0.399847	8.29059	1.12689e-16	1.33497e-15
KCNIP2_ENSBTAG00000016343	0.707212	4.31365	0.994828	3.33088	0.00086573	0.00255842
ENSBTAG00000011019	1.06019	4.31118	0.90372	3.66394	0.000248363	0.000798584
OTX2_ENSBTAG00000014741	6.21845	4.30972	0.472524	7.00436	2.48124e-12	1.9983e-11
AARS_ENSBTAG00000019810	71.2709	4.30872	0.210202	15.7407	7.958e-56	1.10917e-53
GSTTP1_ENSBTAG00000000170	1.09	4.30847	0.903463	3.66199	0.000250265	0.000803755
ACSF2_ENSBTAG00000021301	14.8011	4.30668	0.32705	10.1106	4.95651e-24	1.04638e-22
NTMT1_ENSBTAG00000015437	4.04173	4.30563	0.531019	6.22506	4.81365e-10	3.01465e-09
ENSBTAG00000018188	137.655	4.30287	0.314105	10.5152	7.35502e-26	1.74717e-24
RIN3_ENSBTAG00000010416	4.18426	4.29934	0.538207	6.13024	8.77456e-10	5.35052e-09
APOOL_ENSBTAG00000021790	5.59297	4.29519	0.462246	7.12865	1.01361e-12	8.47301e-12
DSG3_ENSBTAG00000039483	0.627422	4.29239	0.984638	3.34375	0.00082653	0.0024484
ETHE1_ENSBTAG00000004379	48.2739	4.28694	0.260483	12.6186	1.66665e-36	7.63919e-35
LY86_ENSBTAG00000031444	41.4437	4.2829	0.274575	11.9563	6.01758e-33	2.2036e-31
CT55_ENSBTAG00000019546	1.00722	4.2803	0.896925	3.65727	0.000254912	0.000817527
ALKBH4_ENSBTAG00000003617	10.8001	4.27756	0.353704	9.26639	1.92557e-20	3.09065e-19
TSPAN15_ENSBTAG00000000224	16.0753	4.27651	0.329796	9.93494	2.9335e-23	5.89246e-22
ISG20L2_ENSBTAG00000001518	13.6821	4.27627	0.330493	9.91328	3.64491e-23	7.24685e-22
ENSBTAG00000001350	2.53621	4.27187	0.66234	4.93987	7.81762e-07	3.44899e-06
CCDC71_ENSBTAG00000013932	9.02065	4.27082	0.388007	8.42979	3.4628e-17	4.28816e-16
ENSBTAG00000003228	334.823	4.2635	0.21098	15.4683	5.67797e-54	6.98697e-52
GPRC5C_ENSBTAG00000018663	66.9774	4.26159	0.17998	18.122	2.13796e-73	8.34353e-71
SLC38A2_ENSBTAG00000011105	63.1391	4.26089	0.294356	11.0781	1.60289e-28	4.53289e-27
ENSBTAG00000002219	7.69153	4.25778	0.418598	7.7826	7.10485e-15	7.27475e-14
EIF3G_ENSBTAG00000002734	54.2607	4.25585	0.191386	17.012	6.69433e-65	1.57651e-62
ABCD1_ENSBTAG00000020551	5.02572	4.25532	0.485718	6.70208	2.05467e-11	1.50967e-10
ENSBTAG00000022498	193.175	4.25044	0.263469	12.3371	5.71672e-35	2.38791e-33
NR2F6_ENSBTAG00000011136	2.06756	4.24842	0.741929	4.37835	1.19582e-05	4.6271e-05
ENSBTAG00000047132	9.46239	4.24702	0.374465	8.67108	4.28038e-18	5.70397e-17
ENSBTAG00000038131	6.21748	4.24696	0.454199	7.14875	8.75714e-13	7.36991e-12
ENSBTAG00000032777	78.5674	4.24431	0.228627	14.1904	1.04991e-45	7.75176e-44
ENSBTAG00000032022	221.039	4.24075	0.232607	13.9323	4.03412e-44	2.72782e-42
REM1_ENSBTAG00000014176	1.04096	4.23927	0.916091	3.53597	0.000406276	0.00125835
NDUFV1_ENSBTAG00000021776	41.1668	4.23756	0.210474	15.3822	2.15365e-53	2.53592e-51
TMEM199_ENSBTAG00000008120	5.26526	4.23488	0.468305	6.90763	4.92829e-12	3.85541e-11
PLA2G10_ENSBTAG00000021522	3.15569	4.23251	0.614203	5.26292	1.41782e-07	6.79509e-07
RPL23_ENSBTAG00000003229	1066.19	4.22956	0.30182	10.7003	1.01487e-26	2.56705e-25
RNF187_ENSBTAG00000019667	13.8828	4.22556	0.306392	10.5275	6.45003e-26	1.54292e-24
MOB3C_ENSBTAG00000023551	4.56523	4.22184	0.505244	6.3768	1.80826e-10	1.1886e-09
ENSBTAG00000022278	204.857	4.22066	0.223436	14.4142	4.21103e-47	3.36365e-45
TUBGCP6_ENSBTAG00000000650	7.62476	4.2192	0.394005	8.17044	3.07274e-16	3.51807e-15
IGFL1_ENSBTAG00000000027	1.02978	4.21803	0.898169	3.58288	0.000339825	0.00106558
IDH3B_ENSBTAG00000018813	43.2981	4.21774	0.262196	12.2723	1.27571e-34	5.14011e-33
TMEM144_ENSBTAG00000019229	6.04484	4.21756	0.456432	7.04938	1.79717e-12	1.4664e-11
HINT1_ENSBTAG00000010959	49.1196	4.20546	0.240649	13.3201	1.7698e-40	1.0157e-38
PC_ENSBTAG00000019700	21.0238	4.20311	0.271289	11.807	3.59107e-32	1.22824e-30
ENSBTAG00000039132	0.908018	4.20259	0.892611	3.58789	0.000333368	0.00104798
TSEN54_ENSBTAG00000000824	5.73708	4.20117	0.444567	7.20064	5.99287e-13	5.11604e-12
SLC30A6_ENSBTAG00000010898	3.53163	4.19555	0.584806	5.46429	4.64766e-08	2.36698e-07
NINJ2_ENSBTAG00000008554	0.651207	4.19173	1.01792	3.13554	0.00171541	0.00482015
ENSBTAG00000047990	0.581747	4.18884	1.0146	3.14294	0.00167262	0.00471351
DSG2_ENSBTAG00000021923	35.362	4.18881	0.23916	13.3334	1.47982e-40	8.52861e-39
SNX7_ENSBTAG00000031461	3.28323	4.18486	0.570484	5.58274	2.36765e-08	1.23955e-07
ENSBTAG00000019708	9.35312	4.18331	0.372947	8.53558	1.39459e-17	1.78525e-16
ELF4_ENSBTAG00000019061	8.03373	4.1827	0.402007	7.91702	2.43269e-15	2.61022e-14
KPTN_ENSBTAG00000030769	21.2725	4.18076	0.267708	11.8815	1.47759e-32	5.17496e-31
GNL3L_ENSBTAG00000031564	23.6167	4.17927	0.257783	12.3331	6.00768e-35	2.49419e-33
KLF10_ENSBTAG00000014396	13.7051	4.17689	0.319499	9.94333	2.69663e-23	5.45678e-22
CYP4A22_ENSBTAG00000013481	0.610207	4.17655	1.05655	3.00653	0.00264245	0.00717416
ATP6AP1_ENSBTAG00000012117	134.754	4.17634	0.167547	18.958	3.79619e-80	2.35692e-77
ADRB3_ENSBTAG00000017981	0.587844	4.17267	1.00968	3.14226	0.0016765	0.00472248
ENSBTAG00000005296	631.28	4.17026	0.272069	11.6524	2.23089e-31	7.34259e-30
MOV10_ENSBTAG00000014297	55.7596	4.16595	0.183606	17.2432	1.2598e-66	3.24672e-64
FLNB_ENSBTAG00000022004	199.762	4.1655	0.147511	21.4595	3.72321e-102	8.47589e-99
C14orf2_ENSBTAG00000026886	110.541	4.16544	0.202568	15.6266	4.80022e-55	6.30444e-53
ENSBTAG00000048215	1.43519	4.16412	0.842504	3.75561	0.000172918	0.000568718
S1PR1_ENSBTAG00000005990	2.45412	4.16017	0.709742	4.45256	8.48524e-06	3.34391e-05
PHGDH_ENSBTAG00000039719	12.6759	4.15818	0.578224	5.46185	4.7119e-08	2.39612e-07
EIF2B2_ENSBTAG00000008664	17.7291	4.15472	0.321767	9.80435	1.07836e-22	2.06583e-21
ENSBTAG00000027610	100.22	4.15326	0.188973	16.6863	1.64943e-62	3.41356e-60
UQCRC1_ENSBTAG00000019096	82.523	4.15276	0.196001	16.0854	3.2276e-58	5.32838e-56
ENSBTAG00000032775	257.851	4.15255	0.297958	10.5805	3.66865e-26	8.93227e-25
OSGEP_ENSBTAG00000002743	3.56615	4.15097	0.5445	5.78691	7.16938e-09	3.96624e-08
ENSBTAG00000031648	40.0825	4.15005	0.294893	10.682	1.23588e-26	3.10882e-25
AGTRAP_ENSBTAG00000009384	23.4726	4.14766	0.275979	11.4054	3.92761e-30	1.21649e-28
CTSA_ENSBTAG00000027337	84.9318	4.14733	0.264707	11.8899	1.33625e-32	4.69197e-31
PLA2G15_ENSBTAG00000007512	26.2239	4.14637	0.256724	12.2558	1.5635e-34	6.2627e-33
ZFP42_ENSBTAG00000044139	1.29669	4.14329	0.806554	3.89719	9.7316e-05	0.000332726
ENSBTAG00000011441	2.17815	4.14278	0.6589	4.76973	1.84469e-06	7.87396e-06
ENSBTAG00000043580	1.17676	4.14271	0.908868	3.45783	0.000544538	0.00165691
KATNAL2_ENSBTAG00000019331	1.33156	4.14256	0.797756	3.93925	8.17372e-05	0.000282074
SRSF3_ENSBTAG00000040006	18.9767	4.13917	0.261701	11.9952	3.76328e-33	1.39681e-31
RPL14_ENSBTAG00000002038	265.497	4.1332	0.206656	15.1615	6.36308e-52	6.95307e-50
ENSBTAG00000003367	7.29713	4.13238	0.395863	7.91278	2.51694e-15	2.6985e-14
SH3BGRL_ENSBTAG00000010587	11.2661	4.12785	0.38458	8.13317	4.18207e-16	4.74049e-15
RNF44_ENSBTAG00000017748	31.3987	4.1169	0.222795	13.99	1.79361e-44	1.23732e-42
PRKCZ_ENSBTAG00000014119	13.652	4.11592	0.324006	9.61685	6.78761e-22	1.22311e-20
IL18BP_ENSBTAG00000027676	11.3572	4.11555	0.436505	7.13749	9.50518e-13	7.97e-12
ENSBTAG00000025310	40.1714	4.11185	0.191755	16.2283	3.18062e-59	5.56975e-57
LPO_ENSBTAG00000012780	1.90518	4.11151	0.745096	4.17599	2.96688e-05	0.000108616
YRDC_ENSBTAG00000006510	12.5637	4.11025	0.304105	10.2275	1.49284e-24	3.2573e-23
ACTG1_ENSBTAG00000006189	1915.9	4.10568	0.209139	14.8498	6.9734e-50	6.61456e-48
RASSF1_ENSBTAG00000020963	9.51939	4.10551	0.36345	8.54452	1.29076e-17	1.66012e-16
ATXN7L3_ENSBTAG00000019662	19.9112	4.1038	0.270466	11.4758	1.7464e-30	5.53458e-29
ACBD6_ENSBTAG00000046502	2.75334	4.10208	0.620619	4.99836	5.78194e-07	2.59788e-06
EVL_ENSBTAG00000009293	44.9408	4.09941	0.183083	16.929	2.74895e-64	5.95999e-62
LAT_ENSBTAG00000021249	0.552365	4.09846	0.990012	3.12972	0.00174974	0.00490854
NFKBID_ENSBTAG00000007334	2.8021	4.09579	0.635135	4.87423	1.09235e-06	4.7654e-06
ABHD2_ENSBTAG00000019954	3.28981	4.09491	0.577059	5.36326	8.17334e-08	4.03323e-07
ENSBTAG00000013535	11.0211	4.09491	0.328736	9.41457	4.75039e-21	8.03039e-20
PRELID1_ENSBTAG00000005009	106.902	4.09409	0.199823	15.4842	4.43596e-54	5.55879e-52
IER2_ENSBTAG00000016354	23.0544	4.09291	0.289137	10.6971	1.05067e-26	2.65269e-25
LRRC3_ENSBTAG00000017882	0.602365	4.09173	1.00384	3.0799	0.00207068	0.00573818
ALDH4A1_ENSBTAG00000030335	28.5233	4.08909	0.240765	12.8303	1.10938e-37	5.59155e-36
LITAF_ENSBTAG00000005622	9.93849	4.0874	0.341058	9.05241	1.39844e-19	2.08302e-18
LUC7L_ENSBTAG00000016568	32.661	4.08665	0.194881	15.8387	1.68382e-56	2.49993e-54
ENSBTAG00000046345	2.06039	4.08565	0.664213	4.64557	3.39136e-06	1.40414e-05
SSSCA1_ENSBTAG00000003713	6.24385	4.08409	0.41689	7.39786	1.384e-13	1.26111e-12
AHNAK_ENSBTAG00000013468	28.3863	4.08034	0.313961	9.81123	1.00736e-22	1.93796e-21
CD53_ENSBTAG00000006466	0.925859	4.07749	0.894163	3.44175	0.000577955	0.00175117
GTF2IRD1_ENSBTAG00000006212	4.97322	4.07668	0.469577	6.55203	5.67606e-11	3.97179e-10
ENSBTAG00000034503	3.52192	4.07158	0.543567	5.65079	1.59714e-08	8.51495e-08
VDAC2_ENSBTAG00000012975	208.714	4.07035	0.193617	15.8578	1.24102e-56	1.86275e-54
TMEM246_ENSBTAG00000020844	1.24802	4.06785	0.795611	3.85597	0.000115273	0.000390019
ENSBTAG00000009938	0.550844	4.06501	1.03478	2.962	0.00305646	0.0082133
ENSBTAG00000046394	225.435	4.06476	0.221014	13.8668	1.00632e-43	6.6725e-42
ENSBTAG00000027204	1.70587	4.06448	0.727035	4.21504	2.49737e-05	9.23682e-05
LIN28B_ENSBTAG00000043973	1.79146	4.06375	0.728876	4.20339	2.62951e-05	9.69143e-05
ENSBTAG00000026327	280.238	4.06234	0.251372	12.1825	3.85293e-34	1.49509e-32
ALDH6A1_ENSBTAG00000018469	7.08158	4.05487	0.401901	7.60103	2.93773e-14	2.84585e-13
RPS9_ENSBTAG00000006487	298.132	4.0546	0.251797	12.1312	7.21823e-34	2.76173e-32
MBLAC1_ENSBTAG00000037549	10.3803	4.05459	0.344227	8.87376	7.07145e-19	9.99885e-18
ENSBTAG00000014390	2.73529	4.05455	0.621087	4.91807	8.74038e-07	3.84121e-06
ENSBTAG00000035660	39.6213	4.05433	0.239565	12.7495	3.13711e-37	1.52491e-35
ENSBTAG00000032702	143.863	4.05001	0.285197	10.6944	1.08104e-26	2.72434e-25
SGK1_ENSBTAG00000004269	53.1503	4.04752	0.301864	10.0957	5.77336e-24	1.20948e-22
ENSBTAG00000039456	198.635	4.04706	0.233345	13.0582	5.707e-39	3.06897e-37
MSANTD2_ENSBTAG00000011248	5.59999	4.0413	0.476749	6.37925	1.77957e-10	1.17143e-09
SPINT1_ENSBTAG00000004086	24.5285	4.04024	0.291148	10.4423	1.58977e-25	3.68045e-24
CORO2A_ENSBTAG00000007659	35.2459	4.03944	0.237091	12.8197	1.27178e-37	6.3168e-36
HEMK1_ENSBTAG00000004120	2.07731	4.03867	0.660998	4.5971	4.28419e-06	1.7468e-05
TYRO3_ENSBTAG00000001694	26.5511	4.03715	0.305547	9.94006	2.78671e-23	5.61411e-22
SNX18_ENSBTAG00000027924	22.6063	4.03445	0.262594	11.5557	6.90932e-31	2.21536e-29
ENSBTAG00000006386	1.25665	4.03204	0.806755	3.75832	0.000171061	0.000563017
HMGCR_ENSBTAG00000007840	109.088	4.03164	0.194989	15.5478	1.64783e-54	2.12337e-52
PSMA2_ENSBTAG00000000990	23.7477	4.02931	0.28788	10.5228	6.78139e-26	1.61371e-24
NUPR1_ENSBTAG00000018016	14.4107	4.02878	0.347766	8.70924	3.05907e-18	4.12477e-17
ENOSF1_ENSBTAG00000007000	1.22589	4.02763	0.815057	3.71463	0.000203505	0.000661512
COMTD1_ENSBTAG00000012977	5.9006	4.02467	0.437885	6.90745	4.93458e-12	3.85812e-11
HIVEP2_ENSBTAG00000001146	0.538587	4.02046	1.00183	3.01494	0.00257031	0.00699361
LHPP_ENSBTAG00000010957	12.0345	4.01968	0.310328	9.73059	2.23299e-22	4.21277e-21
HNRNPAB_ENSBTAG00000013627	172.059	4.01627	0.198787	15.1734	5.309e-52	5.84803e-50
NDUFAF3_ENSBTAG00000018918	34.0742	4.01575	0.242416	12.4404	1.57699e-35	6.85992e-34
APMAP_ENSBTAG00000004278	5.38647	4.0151	0.444392	6.78479	1.16256e-11	8.76833e-11
DBNL_ENSBTAG00000017547	57.3112	4.01277	0.200801	15.0037	6.94101e-51	7.02276e-49
ENSBTAG00000001877	5.57496	4.01277	0.459079	6.56263	5.28658e-11	3.71257e-10
ENSBTAG00000015314	9.97432	4.00862	0.332812	9.03999	1.56688e-19	2.32883e-18
FAM84B_ENSBTAG00000026172	28.0622	4.00851	0.285774	10.5276	6.44662e-26	1.54292e-24
ULBP21_ENSBTAG00000047902	4.96314	4.0058	0.50481	5.95433	2.61144e-09	1.50887e-08
STAC3_ENSBTAG00000018358	1.21918	4.00526	0.807511	3.72164	0.000197934	0.000645093
OPLAH_ENSBTAG00000017281	2.94112	4.00437	0.580635	5.17428	2.28786e-07	1.07277e-06
TM6SF2_ENSBTAG00000016042	2.77573	4.00216	0.625837	4.79703	1.61035e-06	6.91692e-06
LIMS1_ENSBTAG00000010971	4.20913	4.00148	0.522343	5.7462	9.12721e-09	4.99074e-08
DHDH_ENSBTAG00000013337	3.12259	4.00103	0.567819	5.28519	1.25577e-07	6.06383e-07
GTPBP3_ENSBTAG00000004200	4.84685	4.0006	0.445399	6.73688	1.61819e-11	1.20386e-10
TAF1D_ENSBTAG00000003545	17.8778	3.99569	0.266002	11.2619	2.02386e-29	6.02263e-28
ENSBTAG00000046653	0.905978	3.99477	0.951453	3.14757	0.00164633	0.00464805
RING1_ENSBTAG00000018884	21.2093	3.9917	0.280222	10.6762	1.31595e-26	3.30414e-25
ENSBTAG00000003676	0.491157	3.98915	0.996	3.00116	0.00268955	0.00729045
ENSBTAG00000019494	101.976	3.98851	0.241834	12.3577	4.42776e-35	1.87241e-33
ENSBTAG00000047354	4.3372	3.98669	0.493778	6.04866	1.46059e-09	8.68868e-09
CAP1_ENSBTAG00000013363	199.164	3.98223	0.15681	19.0181	1.20837e-80	7.85956e-78
CAPNS1_ENSBTAG00000014872	337.095	3.98154	0.303875	9.81172	1.00242e-22	1.93117e-21
CABYR_ENSBTAG00000005638	0.54124	3.97589	1.00257	2.96825	0.00299499	0.00805922
DSC2_ENSBTAG00000040584	1.50081	3.97525	0.746386	3.9862	6.71395e-05	0.000234123
ENSBTAG00000009580	339.592	3.97391	0.271691	10.9459	6.95003e-28	1.89104e-26
GSTP1_ENSBTAG00000003548	159.844	3.97177	0.262018	11.3419	8.13871e-30	2.47037e-28
RACK1_ENSBTAG00000019648	430.282	3.97082	0.329577	9.01403	1.98619e-19	2.91714e-18
C8orf33_ENSBTAG00000000879	9.50187	3.97028	0.330282	8.99317	2.40194e-19	3.5014e-18
C19orf60_ENSBTAG00000007739	16.4788	3.97014	0.268843	11.0479	2.24487e-28	6.3092e-27
ENSBTAG00000045786	0.805478	3.96498	0.898417	3.30023	0.000966062	0.00283956
SIGIRR_ENSBTAG00000011149	13.1469	3.96339	0.356291	8.31732	8.99758e-17	1.07805e-15
COMMD1_ENSBTAG00000019867	11.0603	3.96329	0.322939	9.17599	4.47431e-20	6.9056e-19
ABHD12_ENSBTAG00000001420	111.566	3.96322	0.162174	18.2719	1.38519e-74	5.91258e-72
HSDL1_ENSBTAG00000018770	7.33375	3.96184	0.38466	7.69989	1.36187e-14	1.36577e-13
MSN_ENSBTAG00000003418	99.7632	3.96175	0.214267	13.8227	1.85956e-43	1.22182e-41
CRYL1_ENSBTAG00000011726	14.0698	3.95882	0.315338	9.38299	6.41279e-21	1.0695e-19
CYP2S1_ENSBTAG00000018240	0.534877	3.95722	1.03885	2.84662	0.00441859	0.0115157
ENSBTAG00000033308	2.93188	3.95571	0.581048	5.08687	3.64024e-07	1.67584e-06
MDH1_ENSBTAG00000019295	73.8358	3.95524	0.271659	10.8785	1.45964e-27	3.91694e-26
PLBD1_ENSBTAG00000015562	0.846081	3.9552	0.915601	3.22761	0.0012483	0.00360247
MARCKS_ENSBTAG00000002082	12.3941	3.95463	0.388585	7.60356	2.88093e-14	2.79479e-13
ENSBTAG00000003560	27.7711	3.95456	0.221004	13.3688	9.19902e-41	5.39268e-39
ENSBTAG00000015428	9.1691	3.95199	0.346462	8.5204	1.59002e-17	2.02594e-16
ENSBTAG00000026650	1.54052	3.95101	0.732549	4.02842	5.61538e-05	0.000197834
HNRNPLL_ENSBTAG00000020567	9.47049	3.95091	0.334421	8.82393	1.10512e-18	1.53715e-17
IGFBP2_ENSBTAG00000005596	38.0989	3.95029	0.230101	12.8217	1.23913e-37	6.17708e-36
DHX9_ENSBTAG00000019821	44.9053	3.94876	0.187301	15.7435	7.61733e-56	1.07916e-53
IL11RA_ENSBTAG00000014907	5.08708	3.94738	0.454966	6.47824	9.27966e-11	6.34389e-10
UTY_ENSBTAG00000046123	0.471795	3.94671	1.02266	2.88142	0.00395893	0.0104311
HEYL_ENSBTAG00000008688	0.744289	3.94636	0.91449	3.22186	0.00127361	0.00367088
GMPR_ENSBTAG00000015743	4.84413	3.94406	0.48698	6.04554	1.48913e-09	8.83964e-09
PKHD1_ENSBTAG00000011237	0.832532	3.94389	0.932612	3.15661	0.00159617	0.00451857
ENSBTAG00000008692	78.9138	3.94375	0.251721	11.6945	1.36027e-31	4.52068e-30
ENSBTAG00000007394	73.9881	3.94368	0.200979	14.6467	1.4152e-48	1.28868e-46
ENSBTAG00000046210	0.527519	3.93857	1.06495	2.75935	0.00579166	0.0146905
KLF6_ENSBTAG00000015188	57.2929	3.93762	0.232392	12.6408	1.25742e-36	5.82208e-35
PPA2_ENSBTAG00000002428	15.6687	3.93742	0.276511	10.6231	2.32584e-26	5.72409e-25
LIPH_ENSBTAG00000001535	0.541548	3.93005	1.00873	2.90469	0.00367612	0.00975941
ENSBTAG00000002648	646.444	3.92981	0.226237	12.9502	2.3449e-38	1.21783e-36
ENSBTAG00000033897	32.4565	3.92843	0.295248	9.91853	3.45799e-23	6.89528e-22
TMLHE_ENSBTAG00000011648	1.531	3.92791	0.733545	3.99145	6.56693e-05	0.000229288
CARNS1_ENSBTAG00000017690	18.5825	3.92701	0.303054	9.65839	4.52945e-22	8.26004e-21
NEU1_ENSBTAG00000005674	13.2438	3.92507	0.322886	9.05915	1.31473e-19	1.96261e-18
SPSB4_ENSBTAG00000009115	9.45862	3.92419	0.350395	8.3454	7.09746e-17	8.56398e-16
FITM1_ENSBTAG00000021394	0.522629	3.92284	1.01706	2.87381	0.00405558	0.0106652
ENSBTAG00000038051	5.15421	3.92208	0.456893	6.39555	1.59971e-10	1.0647e-09
DIABLO_ENSBTAG00000004199	11.8839	3.92203	0.301981	9.6762	3.80585e-22	6.99652e-21
RPL12_ENSBTAG00000025385	169.963	3.92152	0.289447	10.0935	5.90437e-24	1.23315e-22
TNFRSF1B_ENSBTAG00000024928	1.52857	3.91957	0.740119	3.94473	7.98903e-05	0.000276328
HDAC6_ENSBTAG00000013244	13.3639	3.91955	0.312809	9.33333	1.026e-20	1.6844e-19
ENSBTAG00000019253	197.98	3.91841	0.168479	17.3221	3.20526e-67	8.75614e-65
GPLD1_ENSBTAG00000004982	7.41918	3.91522	0.399748	7.29266	3.03903e-13	2.67807e-12
CDC42EP1_ENSBTAG00000030258	27.2624	3.91248	0.3764	7.73772	1.01213e-14	1.02178e-13
MPP1_ENSBTAG00000013046	21.8765	3.91237	0.235711	12.3557	4.53781e-35	1.91302e-33
AP5Z1_ENSBTAG00000012197	7.38889	3.91207	0.370517	7.85947	3.85753e-15	4.03446e-14
MLF2_ENSBTAG00000014931	54.4177	3.90861	0.200471	14.5089	1.06446e-47	8.97498e-46
ECE2_ENSBTAG00000005658	2.62388	3.90724	0.579981	5.01265	5.36867e-07	2.42016e-06
CAPRIN1_ENSBTAG00000016744	81.7719	3.90635	0.160783	18.0762	4.90685e-73	1.86174e-70
ADGRF5_ENSBTAG00000004347	0.828463	3.90595	0.920238	3.15783	0.00158949	0.0045034
ENSBTAG00000014646	13.9363	3.90262	0.306811	9.46061	3.06144e-21	5.25329e-20
UGCG_ENSBTAG00000016073	15.4291	3.90259	0.312761	9.28054	1.68629e-20	2.72581e-19
ENSBTAG00000006846	9.60687	3.90213	0.406929	7.13179	9.90701e-13	8.29674e-12
COMMD5_ENSBTAG00000018455	8.35473	3.89883	0.406766	7.12653	1.02934e-12	8.59398e-12
SNX8_ENSBTAG00000013708	9.15063	3.89877	0.348372	8.32091	8.72881e-17	1.04769e-15
ENSBTAG00000045728	1.34303	3.8979	0.801967	3.61349	0.000302099	0.000956506
FLNA_ENSBTAG00000011190	20.0806	3.89626	0.276618	10.4703	1.18317e-25	2.76728e-24
FEM1A_ENSBTAG00000003476	9.46346	3.89489	0.329747	8.77911	1.64768e-18	2.25056e-17
NPL_ENSBTAG00000002266	21.0609	3.89446	0.225703	12.8242	1.20041e-37	6.02808e-36
ENSBTAG00000047715	9.89333	3.89362	0.327901	8.8247	1.09754e-18	1.52816e-17
SPSB1_ENSBTAG00000024539	10.7226	3.89276	0.334376	8.65122	5.09497e-18	6.73691e-17
ADPRHL2_ENSBTAG00000021715	3.97358	3.89155	0.487475	5.9317	2.99817e-09	1.72357e-08
GTPBP8_ENSBTAG00000006534	0.741281	3.88875	0.909042	3.17779	0.00148401	0.00423264
ENSBTAG00000046526	55.3244	3.88194	0.170032	16.9494	1.9433e-64	4.35139e-62
UROD_ENSBTAG00000012644	7.68252	3.88183	0.361693	7.96763	1.61744e-15	1.76318e-14
TNNC1_ENSBTAG00000045757	1.09474	3.88118	0.837941	3.4384	0.000585167	0.00177224
DDX39A_ENSBTAG00000021820	27.8945	3.88115	0.231547	12.443	1.52627e-35	6.66049e-34
ENSBTAG00000023823	21.0404	3.88074	0.235298	12.243	1.8319e-34	7.2738e-33
GALK1_ENSBTAG00000014964	27.7448	3.87938	0.221525	12.998	1.25594e-38	6.59802e-37
ATP5J2_ENSBTAG00000002094	201.493	3.8736	0.241368	11.9055	1.10835e-32	3.9322e-31
SNORA73_ENSBTAG00000046050	0.751005	3.86998	0.913129	3.14302	0.00167214	0.00471351
KLHL24_ENSBTAG00000017450	14.5653	3.86997	0.304161	9.43568	3.8845e-21	6.62402e-20
ENSBTAG00000036061	10.9872	3.86461	0.336716	8.50748	1.77755e-17	2.26067e-16
ENSBTAG00000007009	0.730045	3.86451	0.906529	3.15987	0.0015784	0.00447382
USPL1_ENSBTAG00000001178	0.74702	3.86152	0.905195	3.16122	0.00157111	0.00445501
BCAP31_ENSBTAG00000020547	94.0909	3.86145	0.198317	14.4287	3.41588e-47	2.7608e-45
ENSBTAG00000030841	1.79819	3.86142	0.69549	4.11424	3.88453e-05	0.000139702
HINT2_ENSBTAG00000011444	15.8873	3.85972	0.28069	10.1882	2.23975e-24	4.85599e-23
LRP10_ENSBTAG00000016378	45.8121	3.85822	0.309668	9.22993	2.708e-20	4.28108e-19
ENSBTAG00000039212	4.71124	3.85761	0.450849	6.33828	2.32344e-10	1.50194e-09
WDR1_ENSBTAG00000013607	108.611	3.85626	0.209327	13.645	2.16256e-42	1.34265e-40
FUT10_ENSBTAG00000005454	1.15886	3.8552	0.810158	3.52425	0.000424676	0.00131059
WDR45_ENSBTAG00000002563	26.2978	3.85467	0.252061	11.3253	9.83267e-30	2.95258e-28
NLGN2_ENSBTAG00000020252	9.99368	3.85404	0.355622	8.02549	1.01124e-15	1.11662e-14
SLC34A2_ENSBTAG00000001545	0.757758	3.85286	0.900031	3.16974	0.00152575	0.00433992
IL36RN_ENSBTAG00000039839	2.46386	3.85104	0.611765	4.66035	3.15666e-06	1.30974e-05
TFAP2A_ENSBTAG00000001250	5.38776	3.84988	0.445608	6.39549	1.60028e-10	1.0647e-09
NDUFA5_ENSBTAG00000009334	42.7493	3.8494	0.2137	13.3336	1.47581e-40	8.52861e-39
HAO2_ENSBTAG00000000123	0.466226	3.84938	1.01314	2.81244	0.00491668	0.0126568
ILVBL_ENSBTAG00000015186	10.5927	3.84854	0.306933	9.28065	1.68448e-20	2.72581e-19
LZTS3_ENSBTAG00000020454	11.2446	3.84633	0.307583	9.25388	2.16485e-20	3.45844e-19
ENSBTAG00000039513	0.478285	3.84435	1.01741	2.79568	0.00517899	0.0132795
ST6GALNAC1_ENSBTAG00000001998	0.752849	3.84419	0.905794	3.14	0.00168949	0.0047532
CCL22_ENSBTAG00000017718	0.464634	3.84292	1.06887	2.65973	0.00782028	0.0193755
ARMC6_ENSBTAG00000013291	2.76467	3.84282	0.550112	5.16771	2.36975e-07	1.10927e-06
TBL3_ENSBTAG00000020366	11.2241	3.84066	0.308802	9.19898	3.61349e-20	5.63432e-19
ENDOU_ENSBTAG00000012275	3.25149	3.83977	0.544893	5.21161	1.87204e-07	8.86007e-07
ENSBTAG00000027213	46.3785	3.83952	0.284223	9.99048	1.67764e-23	3.41504e-22
ZDBF2_ENSBTAG00000031166	0.814892	3.8385	0.926358	3.06415	0.00218288	0.00601979
PFKL_ENSBTAG00000010658	18.0747	3.83397	0.267119	10.6094	2.69511e-26	6.60906e-25
SNORA42_ENSBTAG00000042380	0.482885	3.83163	1.01416	2.79208	0.00523703	0.0134107
MOB3B_ENSBTAG00000000804	8.00618	3.83015	0.383358	7.38253	1.55309e-13	1.41049e-12
ENSBTAG00000006963	171.457	3.82894	0.307772	9.19168	3.8675e-20	6.00298e-19
ENSBTAG00000025604	8.24693	3.82729	0.384226	7.35841	1.86119e-13	1.67802e-12
CAMK2N2_ENSBTAG00000005657	4.50663	3.82668	0.475297	5.94718	2.72804e-09	1.57225e-08
BYSL_ENSBTAG00000010101	4.36726	3.82541	0.453344	6.23237	4.59419e-10	2.88648e-09
ENSBTAG00000016266	1.51691	3.82247	0.740698	3.81055	0.000138657	0.000462721
PSMB4_ENSBTAG00000021288	78.1296	3.82173	0.170437	16.5559	1.45162e-61	2.95936e-59
NUPR2_ENSBTAG00000031583	10.9516	3.82077	0.352103	8.01122	1.13572e-15	1.24801e-14
ENSBTAG00000006383	155.269	3.82067	0.248381	11.3563	6.90448e-30	2.10509e-28
CDK6_ENSBTAG00000044023	0.464473	3.81834	1.01675	2.77191	0.00557289	0.014183
DUS2_ENSBTAG00000014644	1.0341	3.81761	0.828933	3.39908	0.000676126	0.00202793
ENSBTAG00000003707	0.441064	3.81296	1.01415	2.77371	0.00554217	0.014116
NDUFS7_ENSBTAG00000019419	28.7264	3.80054	0.216233	12.9515	2.30533e-38	1.20185e-36
GALNT3_ENSBTAG00000013957	1.75648	3.80031	0.667255	4.19676	2.70759e-05	9.95503e-05
FAM214B_ENSBTAG00000011394	0.776074	3.79671	0.93157	3.00215	0.00268079	0.00727102
ENSBTAG00000014529	8.5422	3.789	0.367337	7.59247	3.13864e-14	3.02973e-13
ULBP3_ENSBTAG00000026437	0.479329	3.78899	1.02283	2.72674	0.00639633	0.0160987
TMEM70_ENSBTAG00000012920	19.113	3.78799	0.291381	9.56818	1.08799e-21	1.92999e-20
TMEM102_ENSBTAG00000031737	1.4051	3.78754	0.763124	3.65281	0.000259391	0.000831304
ENSBTAG00000020368	15.9649	3.78701	0.295258	9.43922	3.75578e-21	6.41253e-20
snoU13_ENSBTAG00000044893	0.471556	3.78604	1.04741	2.65993	0.0078156	0.0193674
DOLPP1_ENSBTAG00000017922	5.87719	3.78588	0.403863	6.89809	5.2708e-12	4.09988e-11
ZNF205_ENSBTAG00000005572	7.60841	3.78511	0.361651	7.70109	1.3491e-14	1.35496e-13
EXOC3L4_ENSBTAG00000026893	2.81284	3.78314	0.593921	4.68604	2.78542e-06	1.16242e-05
ARHGAP9_ENSBTAG00000018403	0.824399	3.78041	0.922665	3.01346	0.00258291	0.00702508
MAGED1_ENSBTAG00000008733	11.1067	3.77958	0.322553	8.61745	6.84606e-18	8.94835e-17
PKP2_ENSBTAG00000002651	17.7255	3.779	0.2511	11.0673	1.80708e-28	5.09978e-27
PRSS12_ENSBTAG00000020705	1.64805	3.77866	0.671462	4.13823	3.49994e-05	0.000126772
ENSBTAG00000008137	18.2744	3.77673	0.249798	11.1159	1.04993e-28	3.01283e-27
S100A16_ENSBTAG00000014204	159.639	3.77483	0.19532	14.2065	8.34479e-46	6.2285e-44
ENSBTAG00000014518	59.1214	3.76955	0.281922	9.82383	8.88962e-23	1.72232e-21
R3HCC1_ENSBTAG00000025830	1.62466	3.76911	0.683075	4.05389	5.03735e-05	0.000178483
RPL18_ENSBTAG00000015388	192.394	3.76774	0.276511	10.0095	1.38405e-23	2.82161e-22
FAM60A_ENSBTAG00000001161	87.8385	3.76711	0.16104	17.1828	3.57422e-66	8.87641e-64
SSR4_ENSBTAG00000021421	128.5	3.76684	0.228242	12.1224	8.03624e-34	3.06612e-32
CLTB_ENSBTAG00000010740	50.4294	3.76493	0.248385	11.1316	8.8031e-29	2.5421e-27
ENSBTAG00000022489	3.10019	3.76474	0.545977	5.06384	4.10886e-07	1.88206e-06
ENSBTAG00000009908	209.681	3.76435	0.215324	12.8381	1.00269e-37	5.09137e-36
CPO_ENSBTAG00000019190	0.419581	3.76282	1.0347	2.67016	0.00758155	0.018849
ENSBTAG00000027930	32.5471	3.7625	0.258088	10.7037	9.77956e-27	2.47827e-25
GPC1_ENSBTAG00000015996	7.17321	3.76217	0.359121	7.69148	1.45441e-14	1.45112e-13
ST6GALNAC2_ENSBTAG00000015255	4.88945	3.76198	0.434255	6.36027	2.01396e-10	1.31495e-09
UPP1_ENSBTAG00000008428	7.31975	3.76135	0.649782	4.24965	2.14102e-05	7.9924e-05
GALE_ENSBTAG00000005002	21.1116	3.76132	0.263844	10.4657	1.24117e-25	2.89302e-24
ADAM8_ENSBTAG00000023832	0.740408	3.76125	0.904737	3.05199	0.00227328	0.00624889
ENSBTAG00000030490	171.688	3.75997	0.280718	9.83181	8.21267e-23	1.60024e-21
ENSBTAG00000040331	0.485551	3.75914	1.066	2.58832	0.00964463	0.0234197
WDR18_ENSBTAG00000002434	10.1405	3.75589	0.324437	8.49437	1.99013e-17	2.5193e-16
NAIF1_ENSBTAG00000012156	2.70999	3.75586	0.562002	4.90364	9.4075e-07	4.1251e-06
ENSBTAG00000009201	5.4495	3.75574	0.450492	6.11719	9.52394e-10	5.77653e-09
ATP5B_ENSBTAG00000013315	415.463	3.75533	0.193588	14.233	5.72119e-46	4.29372e-44
ENSBTAG00000015551	170.004	3.75427	0.184673	14.9143	2.65884e-50	2.56389e-48
MTHFD1L_ENSBTAG00000009846	0.969203	3.7533	0.809578	3.40091	0.000671619	0.00201618
C1S_ENSBTAG00000004840	1.51768	3.75061	0.742026	3.70689	0.000209818	0.000680413
CCDC70_ENSBTAG00000019863	0.40571	3.74994	1.06762	2.57577	0.0100017	0.0241878
MYOF_ENSBTAG00000016918	44.2566	3.74929	0.221365	12.4197	2.04329e-35	8.83204e-34
SLC12A4_ENSBTAG00000018045	10.7623	3.74922	0.322466	8.52562	1.51999e-17	1.94033e-16
TRIB3_ENSBTAG00000017007	0.666163	3.74915	0.921041	2.98483	0.00283736	0.00766981
FKBP3_ENSBTAG00000002610	18.9698	3.74894	0.231878	11.8551	2.025e-32	7.05597e-31
SLC31A1_ENSBTAG00000021678	96.2718	3.74715	0.158818	17.2975	4.9117e-67	1.29017e-64
Tnp2_ENSBTAG00000032884	0.388597	3.74593	1.01464	2.70632	0.0068034	0.0170603
SPNS1_ENSBTAG00000014653	11.6462	3.74151	0.284303	9.64294	5.26583e-22	9.53926e-21
TEP1_ENSBTAG00000001179	1.9476	3.7412	0.627186	4.37064	1.23885e-05	4.78412e-05
PMPCA_ENSBTAG00000001353	21.0927	3.74082	0.281825	9.72525	2.3532e-22	4.42123e-21
RPL34_ENSBTAG00000014226	203.046	3.73791	0.323971	8.45112	2.88531e-17	3.60572e-16
SNX17_ENSBTAG00000019515	17.6444	3.7377	0.25763	10.6265	2.2441e-26	5.53288e-25
OXLD1_ENSBTAG00000000355	5.80633	3.73643	0.418317	6.54152	6.0897e-11	4.24384e-10
DSP_ENSBTAG00000015106	71.8086	3.73642	0.226566	12.0778	1.38347e-33	5.23458e-32
ATP5G1_ENSBTAG00000018339	105.959	3.73623	0.131673	20.7804	6.50695e-96	9.87539e-93
S100A10_ENSBTAG00000015147	269.775	3.73465	0.360529	7.5851	3.32237e-14	3.19579e-13
ACTC1_ENSBTAG00000005714	6.55127	3.73425	0.516514	5.29367	1.19885e-07	5.82327e-07
ENSBTAG00000005099	67.8278	3.73264	0.21262	12.8522	8.36161e-38	4.26162e-36
ENSBTAG00000001442	0.436702	3.73139	1.02509	2.66454	0.00770933	0.0191353
ENSBTAG00000011963	177.786	3.7309	0.306837	8.90017	5.576e-19	7.94188e-18
RPS15_ENSBTAG00000019718	631.148	3.7309	0.222126	12.2944	9.7113e-35	3.97046e-33
VMP1_ENSBTAG00000011623	19.23	3.73083	0.231219	11.8106	3.44205e-32	1.18128e-30
ENSBTAG00000008858	18.3378	3.73047	0.240014	11.3763	5.4875e-30	1.68058e-28
ENSBTAG00000037415	128.894	3.72981	0.189784	14.3838	6.54466e-47	5.16725e-45
ENSBTAG00000024608	18.7547	3.7292	0.279028	9.78109	1.35745e-22	2.58237e-21
TFCP2L1_ENSBTAG00000007765	0.447647	3.72844	1.03376	2.63934	0.00830687	0.0204439
METTL12_ENSBTAG00000022293	9.16698	3.72669	0.325112	8.38694	4.9894e-17	6.06858e-16
ALS2CL_ENSBTAG00000017812	2.4353	3.72247	0.616319	4.41731	9.99384e-06	3.89794e-05
CCNL2_ENSBTAG00000004873	14.265	3.7216	0.279866	9.72463	2.36766e-22	4.44229e-21
PQLC3_ENSBTAG00000020297	6.34174	3.72142	0.450656	6.03881	1.55259e-09	9.18442e-09
RPL13_ENSBTAG00000012044	363.98	3.72102	0.216582	12.5635	3.35274e-36	1.52143e-34
ENSBTAG00000001852	0.415635	3.72041	1.08483	2.50769	0.0121525	0.0288279
ARSA_ENSBTAG00000016053	8.77902	3.71674	0.333948	8.13522	4.11202e-16	4.66496e-15
IGSF8_ENSBTAG00000009982	6.5216	3.71523	0.382355	7.10132	1.23568e-12	1.02106e-11
RBFA_ENSBTAG00000036297	3.54634	3.71454	0.500548	5.42313	5.85634e-08	2.94955e-07
FGF13_ENSBTAG00000020194	0.764893	3.7145	0.921904	2.94445	0.00323532	0.00865646
TMSB10_ENSBTAG00000005654	298.317	3.71376	0.140865	19.265	1.05702e-82	8.49281e-80
NOP53_ENSBTAG00000021192	43.6491	3.71358	0.213193	12.7283	4.11769e-37	1.99445e-35
AURKAIP1_ENSBTAG00000004874	36.9998	3.71268	0.227266	11.9361	7.67047e-33	2.76441e-31
KDM5B_ENSBTAG00000006175	12.5093	3.7064	0.279302	9.68985	3.33002e-22	6.17161e-21
BLOC1S4_ENSBTAG00000003766	4.49445	3.70449	0.438014	6.17443	6.64043e-10	4.10229e-09
PDLIM7_ENSBTAG00000007343	49.679	3.70433	0.177576	15.2292	2.26514e-52	2.53602e-50
GLB1_ENSBTAG00000015254	9.76557	3.70342	0.324973	8.31892	8.8769e-17	1.06453e-15
NOS3_ENSBTAG00000017680	4.78568	3.70259	0.444203	6.08413	1.17125e-09	7.03211e-09
ENSBTAG00000030960	8.44664	3.70251	0.36048	7.49696	6.5313e-14	6.11034e-13
HEXIM1_ENSBTAG00000006056	13.4944	3.70219	0.275491	9.80861	1.0338e-22	1.98603e-21
ENSBTAG00000016571	23.1119	3.7009	0.232339	11.6248	3.08242e-31	1.00724e-29
PIGO_ENSBTAG00000044135	4.96667	3.70029	0.422612	6.38952	1.66402e-10	1.10228e-09
ENSBTAG00000017248	15.8412	3.70011	0.33736	8.00366	1.20777e-15	1.32399e-14
LARS2_ENSBTAG00000007315	4.823	3.69572	0.442588	6.09083	1.12329e-09	6.75905e-09
NUDT5_ENSBTAG00000019509	15.0265	3.69392	0.25965	10.3752	3.21552e-25	7.3446e-24
MPC1_ENSBTAG00000027879	218.776	3.69371	0.153733	17.522	9.7332e-69	2.95435e-66
WDR89_ENSBTAG00000008815	10.1258	3.69362	0.329203	8.18226	2.78568e-16	3.19476e-15
SMDT1_ENSBTAG00000009508	34.347	3.69321	0.344373	7.82063	5.256e-15	5.44289e-14
RPLP2_ENSBTAG00000001777	271.602	3.69122	0.183772	14.6443	1.46434e-48	1.3246e-46
IMP4_ENSBTAG00000003225	71.8071	3.68997	0.175646	15.3147	6.10159e-53	7.0035e-51
ENSBTAG00000037991	9.49801	3.68981	0.306292	8.78186	1.60795e-18	2.1985e-17
CDKN3_ENSBTAG00000019496	0.985774	3.68969	0.80708	3.33262	0.000860328	0.002543
VEGFB_ENSBTAG00000047567	4.85623	3.68815	0.447222	6.01077	1.84645e-09	1.08336e-08
ENSBTAG00000030735	131.24	3.68617	0.206404	13.0142	1.01665e-38	5.42438e-37
ENSBTAG00000047768	130.311	3.68587	0.215698	12.452	1.36374e-35	5.97032e-34
PGP_ENSBTAG00000009951	31.9582	3.68574	0.20983	12.7996	1.64781e-37	8.09622e-36
ENSBTAG00000024839	190.583	3.68389	0.256836	10.4498	1.46812e-25	3.41039e-24
UQCR10_ENSBTAG00000000913	54.0088	3.68222	0.290489	9.23347	2.62e-20	4.15157e-19
MME_ENSBTAG00000002075	6.0726	3.6792	0.419685	6.38382	1.72725e-10	1.14139e-09
AGO4_ENSBTAG00000015220	1.66587	3.67576	0.683396	3.91539	9.02587e-05	0.000310149
FAM96A_ENSBTAG00000002012	148.355	3.67457	0.161724	16.5379	1.95679e-61	3.93055e-59
PIH1D1_ENSBTAG00000016526	25.2732	3.67403	0.217066	12.319	7.15854e-35	2.95403e-33
ENSBTAG00000027772	251.007	3.67348	0.246523	10.8448	2.11202e-27	5.60156e-26
PSMB6_ENSBTAG00000013390	75.5886	3.67259	0.181151	14.7534	2.92668e-49	2.71942e-47
GLRX2_ENSBTAG00000015972	4.79945	3.67185	0.469125	5.69539	1.23094e-08	6.64034e-08
LRPPRC_ENSBTAG00000016368	30.8227	3.67137	0.209403	12.757	2.8483e-37	1.38946e-35
IGFBP5_ENSBTAG00000007062	11.5636	3.67135	0.369405	7.2315	4.77689e-13	4.12698e-12
SDC4_ENSBTAG00000015127	6.09973	3.66952	0.38981	6.84826	7.47529e-12	5.7298e-11
KLF3_ENSBTAG00000017488	14.7195	3.66934	0.352821	7.56572	3.85724e-14	3.67663e-13
Telomerase-vert_ENSBTAG00000043157	1.30554	3.66903	0.775434	3.44198	0.00057748	0.00175012
ATP2A3_ENSBTAG00000014806	1.53773	3.66889	0.7509	3.55426	0.000379048	0.00117937
ENSBTAG00000018499	38.7077	3.66836	0.260031	10.2617	1.04848e-24	2.32486e-23
ZYX_ENSBTAG00000017970	81.9377	3.66605	0.18418	14.4752	1.73767e-47	1.42981e-45
LFNG_ENSBTAG00000040361	4.37166	3.66247	0.467507	5.69504	1.23346e-08	6.65133e-08
CTSL2_ENSBTAG00000017077	97.4492	3.66225	0.456526	5.83155	5.49145e-09	3.0804e-08
ENSBTAG00000036058	0.75146	3.66201	0.936496	2.84252	0.00447585	0.0116449
ENSBTAG00000043574	1.31722	3.661	0.753844	3.52991	0.000415705	0.00128581
TIMM10B_ENSBTAG00000003567	2.51194	3.65674	0.58166	4.56752	4.93522e-06	1.99912e-05
ENSBTAG00000025564	68.3064	3.65669	0.259601	10.2337	1.40048e-24	3.0705e-23
FYB_ENSBTAG00000001492	3.63771	3.6552	0.474607	5.59452	2.2123e-08	1.16222e-07
FAM173A_ENSBTAG00000002467	9.69708	3.65389	0.334178	7.94154	1.99686e-15	2.16127e-14
ENSBTAG00000012161	1.69669	3.65321	0.686808	3.86311	0.000111954	0.000379354
ATP6V1A_ENSBTAG00000002703	98.1458	3.65146	0.183446	14.4536	2.37863e-47	1.93391e-45
C21orf2_ENSBTAG00000019589	4.22656	3.65127	0.457682	5.79282	6.92154e-09	3.83846e-08
ENSBTAG00000039850	1.32244	3.65069	0.754423	3.51353	0.000442193	0.00136218
ENSBTAG00000016748	0.645276	3.64817	0.935633	2.83035	0.00464966	0.012042
LIMS2_ENSBTAG00000006262	3.21157	3.64786	0.537062	4.93027	8.21141e-07	3.61339e-06
KCNK17_ENSBTAG00000010328	0.476386	3.647	1.03274	2.56307	0.010375	0.0249934
GYG2_ENSBTAG00000013341	0.39971	3.64491	1.02382	2.58337	0.00978399	0.0237118
ENSBTAG00000047946	20.608	3.64119	0.291051	9.07465	1.1404e-19	1.7061e-18
MRPS34_ENSBTAG00000026415	46.5738	3.63997	0.248357	10.6297	2.16759e-26	5.3539e-25
ENSBTAG00000027923	22.6499	3.63903	0.286965	9.19635	3.70298e-20	5.7607e-19
ZDHHC9_ENSBTAG00000015354	12.6177	3.63355	0.281272	9.36299	7.75096e-21	1.28483e-19
TRAPPC6A_ENSBTAG00000007065	2.93231	3.63114	0.51952	5.06456	4.09345e-07	1.87563e-06
YIF1A_ENSBTAG00000004829	31.6162	3.63113	0.27892	9.43327	3.97492e-21	6.76132e-20
VASP_ENSBTAG00000019604	27.2274	3.62999	0.255715	10.2848	8.24817e-25	1.85604e-23
ENSBTAG00000027787	2.90754	3.62864	0.529518	4.96421	6.89817e-07	3.06214e-06
MARK1_ENSBTAG00000010460	9.53774	3.62849	0.319357	8.23058	1.86313e-16	2.16032e-15
LUZP1_ENSBTAG00000009502	54.563	3.62486	0.160642	16.3398	5.14313e-60	9.49324e-58
SCN1B_ENSBTAG00000003826	1.81753	3.62467	0.62284	4.21403	2.50856e-05	9.2757e-05
RPL30_ENSBTAG00000016278	168.427	3.62326	0.206751	12.688	6.88863e-37	3.26708e-35
ENSBTAG00000023792	132.798	3.62189	0.316774	8.27686	1.26464e-16	1.48783e-15
ENSBTAG00000018987	65.9307	3.62107	0.242453	10.8106	3.06589e-27	7.97656e-26
ISCA2_ENSBTAG00000021956	3.73723	3.62078	0.478045	5.48229	4.19854e-08	2.14947e-07
CLIC1_ENSBTAG00000013533	498.331	3.61933	0.174925	14.974	1.08544e-50	1.08219e-48
METTL13_ENSBTAG00000017721	20.7595	3.61818	0.230441	11.3616	6.49689e-30	1.98526e-28
BLOC1S2_ENSBTAG00000010739	16.2831	3.61793	0.237689	11.0141	3.26857e-28	9.1113e-27
LDHB_ENSBTAG00000019603	86.591	3.61775	0.204154	12.8224	1.22763e-37	6.14217e-36
COLGALT1_ENSBTAG00000012678	7.83351	3.6169	0.348236	7.51473	5.70282e-14	5.35359e-13
eef1d_ENSBTAG00000014643	114.33	3.6155	0.219147	11.9349	7.78578e-33	2.79858e-31
RABGGTA_ENSBTAG00000018796	9.04413	3.61062	0.32894	7.93647	2.08014e-15	2.24605e-14
PRAP1_ENSBTAG00000013717	0.409726	3.61034	1.02633	2.54338	0.0109786	0.0262759
HMBS_ENSBTAG00000005364	19.2495	3.60784	0.253727	10.2782	8.83969e-25	1.98262e-23
snoU2_19_ENSBTAG00000042711	0.399193	3.60705	1.03805	2.51149	0.0120222	0.0285633
RPS29_ENSBTAG00000025666	114.66	3.60498	0.251055	10.3761	3.18397e-25	7.28473e-24
BPI_ENSBTAG00000014046	2.14781	3.60404	0.745341	3.49375	0.000476284	0.00146193
STAG2_ENSBTAG00000009121	21.5828	3.60378	0.271575	9.58767	9.00926e-22	1.6044e-20
ENSBTAG00000021392	5.89279	3.60322	0.383522	6.78767	1.13962e-11	8.60006e-11
FOLR2_ENSBTAG00000027684	0.389126	3.60298	1.01167	2.57296	0.0100833	0.0243638
ENSBTAG00000035144	0.592512	3.6025	0.928397	2.80322	0.00505955	0.0129952
BSG_ENSBTAG00000016648	410.983	3.60078	0.221255	11.7547	6.68215e-32	2.23158e-30
ENSBTAG00000000417	11.0579	3.59975	0.322434	8.06289	7.45099e-16	8.32159e-15
CCDC102A_ENSBTAG00000000462	1.7829	3.59703	0.643061	4.03854	5.37848e-05	0.000189831
UNC45A_ENSBTAG00000018639	7.89648	3.59558	0.338052	7.67806	1.61515e-14	1.60446e-13
REEP5_ENSBTAG00000012804	31.6763	3.59526	0.257996	10.0593	8.35823e-24	1.72455e-22
PYY_ENSBTAG00000046022	0.426354	3.59194	1.04499	2.48036	0.0131251	0.030883
DIDO1_ENSBTAG00000006002	1.91003	3.59045	0.622289	4.16278	3.14401e-05	0.000114609
ENSBTAG00000022613	116.285	3.58996	0.137268	18.8678	2.09692e-79	1.2453e-76
ENSBTAG00000013866	188.379	3.58822	0.260769	9.92532	3.23049e-23	6.4605e-22
GALT_ENSBTAG00000015807	49.1105	3.58673	0.171438	15.0884	1.93151e-51	2.02942e-49
HUS1_ENSBTAG00000013226	5.13871	3.58615	0.417152	6.19953	5.66335e-10	3.51297e-09
ENSBTAG00000045678	24.5029	3.58566	0.248873	10.3895	2.76859e-25	6.34499e-24
ENSBTAG00000004243	14.9948	3.58472	0.261341	9.8902	4.59109e-23	9.06209e-22
ENSBTAG00000020097	67.9469	3.58255	0.193982	13.3133	1.93604e-40	1.10646e-38
PEF1_ENSBTAG00000010378	8.56594	3.58175	0.364306	7.08675	1.37298e-12	1.12973e-11
ENSBTAG00000018046	45.8211	3.58152	0.17193	15.0149	5.86254e-51	5.97585e-49
TRPM7_ENSBTAG00000031165	8.22608	3.58037	0.344517	7.48982	6.89675e-14	6.42583e-13
TXNDC17_ENSBTAG00000021864	21.5472	3.57753	0.238337	10.8147	2.93376e-27	7.67668e-26
ENSBTAG00000040051	104.16	3.57653	0.283261	9.09596	9.37522e-20	1.41342e-18
TMEM179B_ENSBTAG00000009486	14.5415	3.57612	0.28307	9.10065	8.97934e-20	1.35673e-18
ENSBTAG00000014423	81.4562	3.57422	0.216426	11.8942	1.26791e-32	4.47505e-31
RND3_ENSBTAG00000039731	13.25	3.57262	0.319314	8.0567	7.83829e-16	8.73272e-15
ENSBTAG00000005465	47.0306	3.57199	0.214494	11.991	3.96321e-33	1.46703e-31
CHRD_ENSBTAG00000002878	0.746328	3.57167	0.914282	2.81278	0.00491153	0.0126459
YARS_ENSBTAG00000018065	20.4812	3.57062	0.265566	9.67979	3.67473e-22	6.78286e-21
MSX2_ENSBTAG00000013873	11.2301	3.57053	0.297728	8.63383	5.93337e-18	7.80019e-17
GPCPD1_ENSBTAG00000008293	14.0908	3.57014	0.269099	9.5509	1.28576e-21	2.26026e-20
ENSBTAG00000039693	4.34573	3.56794	0.505265	5.08237	3.72762e-07	1.71491e-06
ASRGL1_ENSBTAG00000006910	41.5866	3.56785	0.180249	14.2462	4.73662e-46	3.57445e-44
U3_ENSBTAG00000046532	9.87189	3.5652	0.390659	6.56634	5.15669e-11	3.62321e-10
ZNF554_ENSBTAG00000031352	0.383838	3.56487	1.0384	2.47003	0.0135103	0.0317128
HSD17B10_ENSBTAG00000017779	43.6305	3.56472	0.21817	11.7556	6.60912e-32	2.2126e-30
ENSBTAG00000045979	187.973	3.56379	0.162421	15.7849	3.95518e-56	5.80901e-54
KIF21A_ENSBTAG00000004832	13.8178	3.56137	0.268753	9.53055	1.56447e-21	2.72562e-20
SCRN2_ENSBTAG00000001828	1.78259	3.56109	0.668188	3.83289	0.000126646	0.000426389
ENSBTAG00000024781	28.2895	3.55968	0.237166	10.7928	3.72383e-27	9.61507e-26
TRPM1_ENSBTAG00000001639	0.372196	3.55933	1.03202	2.47991	0.0131415	0.0309163
SNRPB_ENSBTAG00000001038	153.093	3.55656	0.186733	13.691	1.14876e-42	7.16478e-41
LARGE2_ENSBTAG00000009607	0.651358	3.55625	0.988278	2.58657	0.00969354	0.0235211
ENSBTAG00000006677	1.52146	3.55563	0.677776	3.77062	0.000162845	0.000537661
ENSBTAG00000001840	20.9338	3.55441	0.259019	9.86188	6.09011e-23	1.1969e-21
ENSBTAG00000039346	0.331562	3.55433	1.01982	2.50469	0.0122558	0.0290428
LYPD3_ENSBTAG00000018077	6.64347	3.55384	0.37957	6.72824	1.71728e-11	1.27411e-10
SNORA31_ENSBTAG00000043243	0.400331	3.55368	1.04311	2.44813	0.0143598	0.0335226
CD151_ENSBTAG00000019569	42.5045	3.55338	0.241601	10.5686	4.16685e-26	1.01092e-24
TDG_ENSBTAG00000021633	12.6184	3.55226	0.283658	8.99766	2.30585e-19	3.36492e-18
TMEM186_ENSBTAG00000022530	2.08277	3.55225	0.58178	4.38697	1.14943e-05	4.45643e-05
RPL11_ENSBTAG00000020905	602.599	3.55215	0.163476	15.6118	6.05151e-55	7.87214e-53
RPL36A-HNRNPH2_ENSBTAG00000033887	25.1064	3.55208	0.307001	8.31293	9.33656e-17	1.11573e-15
PDGFB_ENSBTAG00000021697	2.97841	3.54995	0.549836	4.63766	3.52378e-06	1.455e-05
U6_ENSBTAG00000046455	1.8687	3.54857	0.621064	4.10355	4.0685e-05	0.000145972
bta-mir-2369_ENSBTAG00000044501	0.360052	3.54816	1.03623	2.45906	0.01393	0.0326197
DCTN2_ENSBTAG00000010624	22.4785	3.54787	0.232779	10.9454	6.98712e-28	1.89736e-26
WDR74_ENSBTAG00000009491	9.22619	3.5424	0.317563	8.00596	1.18536e-15	1.30047e-14
ENSBTAG00000006152	0.636746	3.54198	0.921952	2.75717	0.00583045	0.0147834
ENSBTAG00000048225	51.4447	3.54149	0.269632	9.42579	4.26896e-21	7.24344e-20
AIF1_ENSBTAG00000020554	1.09945	3.53968	0.836861	3.03477	0.00240722	0.0065879
CORO1C_ENSBTAG00000007993	31.7479	3.53793	0.189927	13.3626	9.99596e-41	5.83482e-39
MTX1_ENSBTAG00000014840	14.1973	3.53728	0.285554	8.88548	6.36479e-19	9.04647e-18
JMJD7_ENSBTAG00000046607	5.28426	3.53712	0.385645	6.57889	4.7396e-11	3.34565e-10
ALYREF_ENSBTAG00000008498	45.7541	3.53644	0.168925	15.0152	5.83913e-51	5.97585e-49
PUM1_ENSBTAG00000018979	79.3794	3.53612	0.199383	12.7199	4.58716e-37	2.2062e-35
ENSBTAG00000046952	46.9732	3.53573	0.184122	13.772	3.75762e-43	2.45576e-41
SEL1L3_ENSBTAG00000002299	0.803789	3.53396	0.825193	3.07075	0.0021352	0.00590139
ENSBTAG00000012401	13.7338	3.53389	0.275785	9.18793	4.00473e-20	6.20189e-19
ENSBTAG00000009818	12.4144	3.53265	0.303049	8.35721	6.42163e-17	7.76221e-16
GAS2L1_ENSBTAG00000012504	13.1608	3.53126	0.262838	9.63051	5.94344e-22	1.07241e-20
ALG5_ENSBTAG00000011850	5.46112	3.53107	0.398877	6.34549	2.21725e-10	1.43805e-09
ENSBTAG00000018800	207.333	3.53054	0.184636	13.7056	9.39626e-43	5.88732e-41
RPL37_ENSBTAG00000005142	361.593	3.53017	0.303573	8.33464	7.77347e-17	9.33842e-16
RBBP9_ENSBTAG00000008826	0.84616	3.52602	0.823365	3.06793	0.00215549	0.00595265
LEMD2_ENSBTAG00000015538	11.8282	3.52539	0.277922	9.08668	1.02109e-19	1.53433e-18
ENSBTAG00000045631	1.34705	3.52401	0.680997	3.70634	0.000210273	0.000681728
MALSU1_ENSBTAG00000019403	11.1776	3.52263	0.273124	9.23621	2.55375e-20	4.05602e-19
ATN1_ENSBTAG00000018828	74.0504	3.52034	0.157582	15.9939	1.40967e-57	2.18802e-55
MYL6_ENSBTAG00000010799	318.775	3.51964	0.24165	10.4268	1.87041e-25	4.31554e-24
CCDC189_ENSBTAG00000031765	7.61376	3.51938	0.321961	7.82511	5.07202e-15	5.26434e-14
SPIN1_ENSBTAG00000003044	33.1229	3.51813	0.18696	13.4688	2.38592e-41	1.43565e-39
FDXR_ENSBTAG00000006525	4.67052	3.51777	0.41483	6.0694	1.2839e-09	7.68819e-09
NONO_ENSBTAG00000012152	185.689	3.51775	0.124641	20.2	9.79828e-91	9.55962e-88
GIPC1_ENSBTAG00000000764	14.8857	3.51739	0.270705	9.29936	1.41287e-20	2.30017e-19
RAB25_ENSBTAG00000018914	54.1254	3.51714	0.206659	12.1801	3.96619e-34	1.53468e-32
NDUFB3_ENSBTAG00000012760	51.9086	3.51713	0.211488	11.902	1.15557e-32	4.08909e-31
DNAJC5_ENSBTAG00000015796	21.7462	3.51428	0.234476	10.723	7.9415e-27	2.01998e-25
UNC13D_ENSBTAG00000013556	13.5067	3.51367	0.290959	8.63926	5.65798e-18	7.44532e-17
TTLL12_ENSBTAG00000001708	67.5429	3.51253	0.224365	11.1984	4.15042e-29	1.21134e-27
ENSBTAG00000046186	1.51539	3.51204	0.671289	3.74211	0.000182481	0.000598298
APBB3_ENSBTAG00000001450	2.54738	3.51104	0.580873	4.32288	1.54007e-05	5.87591e-05
ADPGK_ENSBTAG00000001578	10.7023	3.51058	0.307077	8.17574	2.94063e-16	3.36963e-15
ENHO_ENSBTAG00000008539	18.684	3.5103	0.252772	9.93108	3.04943e-23	6.11632e-22
CCER2_ENSBTAG00000046295	0.814701	3.50739	0.81914	3.061	0.00220596	0.00607728
HSPG2_ENSBTAG00000017122	0.860039	3.50692	0.831276	3.01575	0.00256348	0.00697919
ENSBTAG00000025335	42.1244	3.5063	0.212274	11.8069	3.59686e-32	1.22824e-30
NPPB_ENSBTAG00000021739	1.93811	3.50584	0.666648	3.75887	0.000170682	0.000561907
TFAM_ENSBTAG00000003546	13.2039	3.50544	0.277452	9.03015	1.71435e-19	2.53973e-18
SLC44A4_ENSBTAG00000005675	8.17107	3.50338	0.399305	6.26934	3.62581e-10	2.29814e-09
JDP2_ENSBTAG00000009451	17.0407	3.50287	0.277527	9.01849	1.90697e-19	2.80985e-18
SCP2_ENSBTAG00000003746	55.3127	3.50262	0.238865	10.4771	1.10033e-25	2.58681e-24
RNASEH2C_ENSBTAG00000005577	35.3598	3.50254	0.182019	13.7488	5.17694e-43	3.3198e-41
ENSBTAG00000012090	48.4226	3.50234	0.42671	5.86425	4.51156e-09	2.54853e-08
ENGASE_ENSBTAG00000006277	2.02125	3.50157	0.58884	4.2483	2.15398e-05	8.03638e-05
GLI1_ENSBTAG00000006631	0.355814	3.50103	1.04017	2.40444	0.0161974	0.0373905
ATP23_ENSBTAG00000017543	0.358644	3.50025	1.04618	2.38989	0.0168535	0.0387807
ENSBTAG00000022902	213.219	3.50022	0.224664	11.1287	9.09417e-29	2.62062e-27
AK3_ENSBTAG00000017147	42.2422	3.49716	0.189637	13.1681	1.33967e-39	7.4688e-38
AMDHD2_ENSBTAG00000001022	5.04131	3.4948	0.406971	6.13017	8.77854e-10	5.35056e-09
KPNA4_ENSBTAG00000017416	10.4215	3.49358	0.317145	7.86258	3.76295e-15	3.9446e-14
ENSBTAG00000048081	1.08426	3.49308	0.738777	3.3746	0.000739231	0.00219934
FBXO11_ENSBTAG00000001425	2.55761	3.49296	0.521955	4.77619	1.7865e-06	7.63752e-06
ENSBTAG00000009013	472.552	3.49277	0.167141	14.9142	2.66544e-50	2.56389e-48
ENSBTAG00000008020	65.6921	3.49259	0.191647	13.0061	1.12922e-38	5.95524e-37
SRRT_ENSBTAG00000001134	72.5315	3.48902	0.181231	13.734	6.35603e-43	4.038e-41
RPS8_ENSBTAG00000015285	877.701	3.48789	0.161701	15.3858	2.03947e-53	2.42235e-51
ENSBTAG00000047548	19.5317	3.48365	0.240318	10.3348	4.90292e-25	1.11244e-23
DHCR7_ENSBTAG00000016465	32.9219	3.48337	0.256108	9.69658	3.11787e-22	5.79415e-21
COX4I1_ENSBTAG00000016079	153.306	3.48223	0.249658	9.94254	2.71813e-23	5.49215e-22
ENSBTAG00000007754	27.3612	3.48116	0.202062	12.2792	1.17164e-34	4.7488e-33
TALDO1_ENSBTAG00000010336	189.641	3.48016	0.207824	11.9339	7.87469e-33	2.81572e-31
NDUFS6_ENSBTAG00000009914	39.0524	3.47823	0.245285	10.1034	5.33356e-24	1.12079e-22
ENSBTAG00000047153	15.2455	3.4763	0.244224	10.1395	3.69018e-24	7.88798e-23
ENSBTAG00000034656	47.1041	3.47622	0.209158	11.8389	2.45519e-32	8.48998e-31
SLC33A1_ENSBTAG00000014318	10.8418	3.47582	0.274789	9.0099	2.06248e-19	3.02269e-18
TGM1_ENSBTAG00000003920	0.92611	3.47466	0.868539	2.84923	0.00438257	0.0114349
RPS15A_ENSBTAG00000037600	53.8297	3.4723	0.182759	13.5277	1.0739e-41	6.51931e-40
METTL17_ENSBTAG00000006613	3.33247	3.4719	0.497345	4.9702	6.68835e-07	2.97674e-06
KCTD11_ENSBTAG00000010532	6.10689	3.47045	0.373879	6.60762	3.90556e-11	2.7857e-10
ENSBTAG00000047787	48.8706	3.46955	0.230111	10.732	7.20262e-27	1.83546e-25
ENSBTAG00000019464	1.07989	3.46753	0.827057	2.98351	0.00284961	0.00769681
LSMEM1_ENSBTAG00000010555	0.626951	3.46483	0.920226	2.6785	0.00739525	0.0184395
ENSBTAG00000039289	2.23544	3.46461	0.604512	4.07703	4.56151e-05	0.000162551
ENSBTAG00000034433	37.258	3.46418	0.31006	7.94742	1.90441e-15	2.06612e-14
SLC5A10_ENSBTAG00000003700	0.367847	3.46327	1.06067	2.32238	0.0202124	0.0457694
ENSBTAG00000030281	22.962	3.46266	0.244436	10.0749	7.13592e-24	1.48355e-22
CD9_ENSBTAG00000014764	24.4545	3.46159	0.338523	7.27156	3.55371e-13	3.10557e-12
ENSBTAG00000027878	6.80889	3.46059	0.368293	6.68108	2.37189e-11	1.72972e-10
MRPL24_ENSBTAG00000001520	20.3869	3.46046	0.219389	11.2151	3.43948e-29	1.00815e-27
ENSBTAG00000013264	782.455	3.45962	0.180666	13.6142	3.29781e-42	2.01994e-40
ENSBTAG00000037634	0.383153	3.45891	1.07282	2.292	0.0219059	0.0490753
DPYSL2_ENSBTAG00000018373	5.48575	3.45805	0.371778	6.61161	3.80174e-11	2.71306e-10
PIN1_ENSBTAG00000016988	24.9098	3.45611	0.262315	9.36323	7.73369e-21	1.28353e-19
snoU109_ENSBTAG00000044690	0.342504	3.45586	1.07132	2.29236	0.0218847	0.0490459
U3_ENSBTAG00000047470	11.8172	3.45463	0.391094	6.27631	3.46699e-10	2.20361e-09
ACTB_ENSBTAG00000026199	1236.15	3.45417	0.178738	13.7306	6.66107e-43	4.2122e-41
DNMT3A_ENSBTAG00000021143	43.9833	3.45331	0.235668	10.41	2.23165e-25	5.13166e-24
ENSBTAG00000022275	491.729	3.45231	0.151676	16.1681	8.46528e-59	1.46364e-56
ENSBTAG00000020733	61.9868	3.45144	0.187672	13.0624	5.40127e-39	2.91605e-37
ERCC8_ENSBTAG00000021606	1.37205	3.44958	0.682893	3.58706	0.000334422	0.00105081
FUK_ENSBTAG00000012985	3.58812	3.44751	0.459659	5.32463	1.01157e-07	4.94348e-07
SNORA81_ENSBTAG00000044490	1.96696	3.4436	0.595319	4.10469	4.04855e-05	0.000145333
SYNE3_ENSBTAG00000003526	0.573902	3.44319	0.936658	2.60841	0.00909646	0.0221961
ROCK2_ENSBTAG00000005847	24.9511	3.44314	0.221474	11.0313	2.70001e-28	7.55727e-27
NAP1L5_ENSBTAG00000010128	1.7452	3.44253	0.648243	3.76793	0.000164608	0.000542957
EIF1AX_ENSBTAG00000017633	310.137	3.44252	0.207338	11.7803	4.92957e-32	1.67079e-30
GLIPR1_ENSBTAG00000011590	3.71239	3.44009	0.445915	5.47211	4.44707e-08	2.2699e-07
RPS26_ENSBTAG00000038896	260.132	3.4392	0.2722	8.96105	3.21588e-19	4.66302e-18
RPL32_ENSBTAG00000015283	351.606	3.43912	0.218149	11.181	5.05418e-29	1.46883e-27
MRPL21_ENSBTAG00000004348	31.2626	3.43902	0.19744	12.3532	4.67859e-35	1.9663e-33
AMACR_ENSBTAG00000021813	1.79394	3.43756	0.614466	3.96695	7.27972e-05	0.00025269
EIF3D_ENSBTAG00000001988	169.242	3.4373	0.180984	13.467	2.44708e-41	1.46599e-39
NDUFA4_ENSBTAG00000011145	237.05	3.43645	0.192098	12.6834	7.31106e-37	3.43168e-35
CYB5R3_ENSBTAG00000016516	61.6284	3.43573	0.204551	11.9077	1.07913e-32	3.84623e-31
DCXR_ENSBTAG00000008747	9.10042	3.43504	0.332539	7.32255	2.43294e-13	2.16916e-12
HSD17B14_ENSBTAG00000009174	3.31406	3.4327	0.498637	4.87869	1.06791e-06	4.66023e-06
ENSBTAG00000038779	114.186	3.43241	0.269944	9.0108	2.04559e-19	3.00115e-18
ZDHHC4_ENSBTAG00000009547	14.0974	3.43186	0.285047	8.53145	1.4453e-17	1.84844e-16
NDRG1_ENSBTAG00000000711	9.80668	3.43003	0.298865	8.13085	4.263e-16	4.82822e-15
ENSBTAG00000000829	2.25931	3.42968	0.588592	4.12796	3.65999e-05	0.000132066
AP2S1_ENSBTAG00000010584	32.7999	3.42834	0.212657	11.4191	3.35861e-30	1.04978e-28
ENSBTAG00000039462	2.27716	3.42803	0.586878	4.13719	3.51582e-05	0.000127246
TIMM50_ENSBTAG00000010480	23.3449	3.42585	0.225835	10.7417	6.48396e-27	1.65851e-25
ENSBTAG00000038659	0.346036	3.4245	1.03569	2.34095	0.0192348	0.0437371
IHH_ENSBTAG00000008452	1.02622	3.42377	0.747166	3.24396	0.00117881	0.00341929
ANXA2_ENSBTAG00000009615	341.2	3.42124	0.341731	7.08522	1.38828e-12	1.14163e-11
CHCHD5_ENSBTAG00000011633	1.72869	3.42047	0.651314	3.71628	0.000202176	0.000657661
ENSBTAG00000038330	31.1961	3.41954	0.366949	6.59368	4.29068e-11	3.0366e-10
GUCA2A_ENSBTAG00000007195	2.45913	3.41944	0.56956	4.2479	2.15783e-05	8.04857e-05
ENSBTAG00000030164	204.91	3.4192	0.205474	11.7737	5.33086e-32	1.79788e-30
MYZAP_ENSBTAG00000002194	1.0304	3.4185	0.776372	3.11513	0.00183866	0.00513373
APBA2_ENSBTAG00000020413	0.288503	3.41784	1.05397	2.29402	0.0217891	0.0488859
MAP3K8_ENSBTAG00000011600	1.10144	3.41608	0.744758	3.24411	0.00117817	0.00341823
MINDY1_ENSBTAG00000015329	16.3406	3.41559	0.243683	9.91284	3.66073e-23	7.26771e-22
COX6B1_ENSBTAG00000023487	77.5038	3.41557	0.213217	11.3292	9.4051e-30	2.83586e-28
RPL10L_ENSBTAG00000024582	0.354826	3.41546	1.06231	2.27378	0.0229795	0.0512202
CLDN8_ENSBTAG00000039820	0.6058	3.41504	0.991688	2.43528	0.0148802	0.0346192
ENSBTAG00000038407	0.545823	3.41382	0.997052	2.42095	0.0154799	0.035892
SNX1_ENSBTAG00000002014	33.1247	3.4124	0.181906	13.2618	3.856e-40	2.18544e-38
PDCL3_ENSBTAG00000009962	12.3836	3.41234	0.277271	8.70031	3.30991e-18	4.44544e-17
ENSBTAG00000016502	1.2274	3.41011	0.744843	3.23573	0.00121333	0.00350822
PLCB3_ENSBTAG00000012510	10.6718	3.40972	0.287025	8.3955	4.6391e-17	5.66269e-16
RHPN2_ENSBTAG00000003089	9.69207	3.4096	0.299583	8.04319	8.75289e-16	9.71997e-15
HDAC5_ENSBTAG00000016254	15.3769	3.40925	0.267721	8.9991	2.2758e-19	3.32462e-18
COX1_ENSBTAG00000043561	3255.36	3.409	0.196082	12.2857	1.0814e-34	4.39607e-33
DCAF4_ENSBTAG00000008713	7.61725	3.40866	0.324482	7.42307	1.14433e-13	1.05043e-12
KCTD20_ENSBTAG00000020595	11.6456	3.40849	0.2608	9.23502	2.58238e-20	4.09671e-19
ENSBTAG00000046531	109.141	3.40791	0.281364	8.55797	1.14873e-17	1.48163e-16
GIN1_ENSBTAG00000021471	4.13866	3.4078	0.417636	5.7653	8.15138e-09	4.48862e-08
MED11_ENSBTAG00000018314	2.45458	3.40586	0.532913	4.51455	6.34527e-06	2.53569e-05
MIF_ENSBTAG00000007375	6.8402	3.40414	0.376533	6.38495	1.71453e-10	1.13353e-09
GMPPB_ENSBTAG00000032026	4.0374	3.40396	0.433036	5.5514	2.8339e-08	1.4746e-07
ENSBTAG00000031723	215.356	3.40357	0.202936	11.844	2.31158e-32	8.01369e-31
B4GAT1_ENSBTAG00000022238	16.2527	3.40268	0.284314	8.4508	2.89324e-17	3.61232e-16
ITSN1_ENSBTAG00000021997	25.0851	3.40225	0.22585	10.6365	2.01595e-26	4.99744e-25
FETUB_ENSBTAG00000017531	0.633333	3.40006	0.957196	2.50738	0.0121629	0.0288476
PRR5_ENSBTAG00000039784	8.09219	3.39972	0.369102	6.50152	7.95141e-11	5.46319e-10
ENSBTAG00000033289	16.5798	3.39972	0.236332	10.154	3.17931e-24	6.81729e-23
MVK_ENSBTAG00000005183	21.9538	3.39939	0.263407	9.10906	8.3099e-20	1.25698e-18
POLR1C_ENSBTAG00000018969	17.43	3.39789	0.25795	9.29594	1.4591e-20	2.37259e-19
ENSBTAG00000033224	18.6194	3.397	0.220491	10.8712	1.58078e-27	4.21716e-26
MRPL50_ENSBTAG00000008962	7.85687	3.39481	0.349796	6.8463	7.57822e-12	5.80218e-11
NME4_ENSBTAG00000016590	18.4495	3.39443	0.267961	8.93576	4.04397e-19	5.83896e-18
MAPK1IP1L_ENSBTAG00000021986	9.70189	3.39249	0.298045	8.02728	9.96565e-16	1.10219e-14
COX7A2_ENSBTAG00000005096	343.271	3.39225	0.136458	17.5311	8.29471e-69	2.57494e-66
SH3BGR_ENSBTAG00000007068	0.32888	3.39181	1.02383	2.33614	0.0194841	0.0442448
NDUFB7_ENSBTAG00000012634	27.5079	3.39086	0.198854	12.0232	2.68347e-33	1.00146e-31
IPO8_ENSBTAG00000014106	1.38457	3.38856	0.6928	3.44769	0.000565393	0.00171654
ENSBTAG00000012788	158.937	3.38253	0.157614	15.1162	1.26675e-51	1.35176e-49
TRUB2_ENSBTAG00000004663	2.82357	3.38249	0.500062	4.7644	1.89418e-06	8.07257e-06
NT5C_ENSBTAG00000011527	8.41424	3.38138	0.302707	7.86696	3.63375e-15	3.82089e-14
SLC39A8_ENSBTAG00000005668	5.95587	3.38058	0.362144	6.57356	4.91253e-11	3.46235e-10
PPP2R5A_ENSBTAG00000000754	17.7553	3.37867	0.279629	8.50651	1.79241e-17	2.27744e-16
TSSK1B_ENSBTAG00000045955	0.317333	3.37668	1.04692	2.27016	0.0231978	0.0516561
ENSBTAG00000045566	19.5828	3.37644	0.263241	9.02761	1.75458e-19	2.59652e-18
ENSBTAG00000046319	58.9689	3.37535	0.177273	13.3994	6.09673e-41	3.62066e-39
TIMM17B_ENSBTAG00000018496	71.3189	3.37487	0.189499	12.5324	4.96463e-36	2.23802e-34
ANKRD10_ENSBTAG00000004041	7.60472	3.37455	0.327375	7.2533	4.0673e-13	3.53665e-12
SLC44A2_ENSBTAG00000002628	206.644	3.374	0.195327	12.1539	5.46653e-34	2.10925e-32
FAM83G_ENSBTAG00000003705	0.373229	3.37377	1.06381	2.23138	0.0256557	0.0566125
SNORA42_ENSBTAG00000042620	0.36415	3.37057	1.09267	2.16952	0.0300429	0.065328
TMEM161B_ENSBTAG00000008484	5.44842	3.3683	0.371858	6.36882	1.90493e-10	1.24794e-09
TMED1_ENSBTAG00000010968	9.33016	3.36752	0.305017	7.7619	8.36664e-15	8.50297e-14
SPRYD4_ENSBTAG00000009281	7.97288	3.36725	0.327548	7.22718	4.93115e-13	4.25218e-12
SEPT10_ENSBTAG00000022461	1.86557	3.36691	0.621746	3.80687	0.000140736	0.000469087
TCTA_ENSBTAG00000022632	6.34034	3.36646	0.367048	6.44726	1.13888e-10	7.7086e-10
GPAM_ENSBTAG00000011917	7.37174	3.36393	0.317659	7.4417	9.93955e-14	9.16088e-13
NGFR_ENSBTAG00000020979	7.54385	3.36319	0.393067	6.0122	1.83025e-09	1.07432e-08
PTPN6_ENSBTAG00000020294	5.47129	3.35812	0.421206	5.59849	2.16225e-08	1.13812e-07
SAP25_ENSBTAG00000039601	0.980996	3.35577	0.747435	3.1518	0.00162266	0.00458596
ENSBTAG00000007454	1120.11	3.35386	0.163212	14.4221	3.7571e-47	3.01872e-45
PRAF2_ENSBTAG00000002562	7.52859	3.35132	0.320367	7.33947	2.14437e-13	1.92065e-12
PMM1_ENSBTAG00000004009	7.03454	3.35001	0.33684	6.97663	3.02337e-12	2.41498e-11
SCARNA18_ENSBTAG00000045235	1.85481	3.34922	0.614979	3.82	0.000133451	0.000446997
ENSBTAG00000035493	54.8726	3.34873	0.369136	6.3628	1.98114e-10	1.29538e-09
SERPINC1_ENSBTAG00000004362	0.294604	3.34762	1.06023	2.21426	0.0268108	0.058876
PRICKLE3_ENSBTAG00000016095	4.2236	3.34748	0.439988	5.33533	9.53722e-08	4.67416e-07
MMP15_ENSBTAG00000012919	6.90409	3.34667	0.341176	6.8782	6.06154e-12	4.6803e-11
MTFP1_ENSBTAG00000018116	4.22432	3.34655	0.442097	5.30777	1.10972e-07	5.40571e-07
MARCKSL1_ENSBTAG00000046862	0.589923	3.34602	0.937839	2.50152	0.0123663	0.0292842
PRKCD_ENSBTAG00000008719	5.6801	3.34552	0.36301	6.4613	1.03805e-10	7.0506e-10
ENSBTAG00000007024	22.0769	3.34526	0.245406	9.55665	1.21629e-21	2.14642e-20
BCAN_ENSBTAG00000015789	0.300377	3.34473	1.03578	2.26373	0.0235905	0.0524468
ENSBTAG00000026633	11.4295	3.34377	0.258961	9.05067	1.42097e-19	2.11427e-18
CTHRC1_ENSBTAG00000032591	3.05945	3.34287	0.515071	4.54863	5.39965e-06	2.17627e-05
PGAP3_ENSBTAG00000011732	6.64637	3.34261	0.357127	6.5596	5.39539e-11	3.78509e-10
ENSBTAG00000039425	0.545895	3.34224	0.949542	2.4667	0.0136364	0.0319813
SNRPN_ENSBTAG00000008251	33.1682	3.34057	0.190381	12.2941	9.73793e-35	3.97046e-33
UQCRFS1_ENSBTAG00000046786	25.9148	3.3387	0.24919	9.38522	6.27864e-21	1.04841e-19
WDR6_ENSBTAG00000018910	14.0063	3.338	0.264629	8.83499	1.00109e-18	1.39815e-17
TUFT1_ENSBTAG00000017566	19.6029	3.33465	0.244061	9.56587	1.11261e-21	1.9711e-20
PEX16_ENSBTAG00000003126	10.5209	3.33368	0.293726	7.94508	1.94072e-15	2.10217e-14
PNRC1_ENSBTAG00000019110	25.852	3.333	0.230876	10.105	5.24946e-24	1.10652e-22
YBEY_ENSBTAG00000003161	9.95221	3.33262	0.304371	7.66374	1.80595e-14	1.78491e-13
PLOD2_ENSBTAG00000007331	1.55821	3.33245	0.642317	3.63131	0.000281984	0.000897814
UFC1_ENSBTAG00000021705	22.6861	3.33042	0.221218	10.5345	5.99e-26	1.44045e-24
IMP3_ENSBTAG00000012199	20.3996	3.32931	0.219927	10.5913	3.26917e-26	7.97385e-25
ENSBTAG00000017191	18.4053	3.32773	0.319597	7.28332	3.25694e-13	2.8664e-12
MBTPS1_ENSBTAG00000010170	27.1959	3.32763	0.234646	9.91975	3.41596e-23	6.82143e-22
MRPL28_ENSBTAG00000016581	11.1141	3.32746	0.263294	8.83976	9.59242e-19	1.34245e-17
PLPP3_ENSBTAG00000011640	2.91575	3.32169	0.484705	4.7899	1.66865e-06	7.15382e-06
SHBG_ENSBTAG00000004226	0.336082	3.32046	1.03005	2.25276	0.0242741	0.0538422
FKBP2_ENSBTAG00000013606	54.6164	3.32033	0.200774	11.557	6.80841e-31	2.18945e-29
ASMTL_ENSBTAG00000046514	7.65927	3.31743	0.346982	6.67882	2.4087e-11	1.75282e-10
RPS4X_ENSBTAG00000025617	121.308	3.31657	0.187817	12.3342	5.92747e-35	2.46839e-33
ENSBTAG00000018189	88.4386	3.31591	0.320457	7.2269	4.94146e-13	4.25839e-12
ENSBTAG00000047837	8.75248	3.31328	0.294272	7.86104	3.80946e-15	3.98723e-14
ENSBTAG00000024125	12.5043	3.31302	0.275924	8.3828	5.16815e-17	6.28041e-16
ENSBTAG00000006813	26.9365	3.31213	0.216973	10.6563	1.62923e-26	4.05348e-25
DNAJB9_ENSBTAG00000046588	7.92398	3.31158	0.319191	7.24199	4.42157e-13	3.83212e-12
SPG20_ENSBTAG00000008040	5.15691	3.31086	0.380893	6.06696	1.30356e-09	7.79571e-09
ENSBTAG00000045538	4.73018	3.31059	0.382004	6.04859	1.46115e-09	8.68868e-09
NDUFB2_ENSBTAG00000021759	26.6182	3.30997	0.226935	10.179	2.46096e-24	5.31871e-23
RETREG2_ENSBTAG00000012620	18.3948	3.30932	0.364014	6.34405	2.23798e-10	1.44943e-09
PPIB_ENSBTAG00000016822	112.564	3.30693	0.297054	7.76602	8.09919e-15	8.24343e-14
ENSBTAG00000046941	2.54944	3.30672	0.530615	4.34726	1.37848e-05	5.29191e-05
ENSBTAG00000038783	28.7203	3.30645	0.229888	10.0329	1.0922e-23	2.22994e-22
LSM6_ENSBTAG00000014060	30.0887	3.30485	0.207117	11.1283	9.14062e-29	2.62846e-27
ENSBTAG00000026063	22.7466	3.30375	0.248355	9.27605	1.75877e-20	2.8329e-19
CSTF2T_ENSBTAG00000018406	6.78664	3.3035	0.331225	6.9545	3.53814e-12	2.80278e-11
ENSBTAG00000046878	1.63869	3.30102	0.6361	3.61739	0.000297589	0.000942882
MRPL55_ENSBTAG00000020721	45.9047	3.30041	0.220602	10.4279	1.84929e-25	4.27402e-24
ENSBTAG00000045544	0.276643	3.29715	1.06138	2.1643	0.0304414	0.0661048
FIBP_ENSBTAG00000020775	20.151	3.29366	0.234288	9.7899	1.24423e-22	2.37029e-21
CGRRF1_ENSBTAG00000017141	1.13385	3.2923	0.7523	3.04706	0.00231091	0.00633957
ENSBTAG00000014943	32.1864	3.29018	0.222612	10.2878	8.00202e-25	1.80362e-23
ENSBTAG00000038079	20.9675	3.28931	0.295835	7.73847	1.00619e-14	1.01654e-13
HUWE1_ENSBTAG00000006122	45.5496	3.28844	0.174622	13.1051	3.07924e-39	1.68913e-37
ENSBTAG00000021093	408.948	3.2884	0.148982	15.3603	3.02218e-53	3.5282e-51
ENSBTAG00000033143	28.6761	3.28709	0.276027	8.28576	1.17361e-16	1.38791e-15
ENSBTAG00000007106	22.0448	3.28674	0.216772	10.5491	5.1305e-26	1.23812e-24
ACOT7_ENSBTAG00000021202	13.3796	3.28665	0.245471	9.31532	1.21581e-20	1.98408e-19
ENSBTAG00000047647	7.07622	3.28564	0.316768	7.2155	5.37357e-13	4.60751e-12
ARAF_ENSBTAG00000005039	13.1168	3.28385	0.270942	8.42931	3.477e-17	4.29794e-16
ZSCAN4_ENSBTAG00000038947	0.315248	3.28333	1.05351	2.16734	0.0302088	0.0656415
MYH9_ENSBTAG00000010402	10.7652	3.28252	0.325768	7.00659	2.44195e-12	1.96899e-11
ENSBTAG00000016391	131.282	3.28109	0.300656	7.58703	3.2731e-14	3.15062e-13
CLDN15_ENSBTAG00000000345	0.332678	3.2791	1.0402	2.19102	0.0284501	0.0621561
SLC39A14_ENSBTAG00000019225	32.8929	3.27884	0.302066	7.54418	4.55154e-14	4.30407e-13
ENSBTAG00000048179	6.3244	3.27819	0.342089	6.65962	2.74527e-11	1.98516e-10
SNORA63_ENSBTAG00000042475	3.22436	3.27687	0.478308	4.76026	1.9334e-06	8.22433e-06
TTC39B_ENSBTAG00000003943	1.0087	3.27651	0.771204	2.95189	0.00315832	0.00847035
SH2D4B_ENSBTAG00000003910	1.03757	3.27645	0.750714	3.03238	0.00242635	0.00663625
NDUFB5_ENSBTAG00000002463	39.1629	3.27627	0.176417	12.9028	4.34151e-38	2.22935e-36
PTPRZ1_ENSBTAG00000012119	0.296954	3.27561	1.04356	2.18062	0.0292114	0.063697
NDUFA13_ENSBTAG00000007812	39.7755	3.27124	0.242727	9.35717	8.19025e-21	1.35437e-19
HDAC8_ENSBTAG00000046092	41.3348	3.26895	0.20869	10.8723	1.56137e-27	4.17353e-26
SLC25A6_ENSBTAG00000047418	474.128	3.2681	0.120979	18.7479	2.01497e-78	1.1009e-75
MRS2_ENSBTAG00000004979	18.7096	3.26332	0.234834	9.63796	5.52776e-22	9.98725e-21
AHCY_ENSBTAG00000018101	133.365	3.26168	0.170791	13.2424	4.99336e-40	2.81836e-38
WBP1_ENSBTAG00000001843	4.66783	3.25618	0.411176	5.48715	4.0847e-08	2.09512e-07
CD38_ENSBTAG00000013569	11.4655	3.25331	0.252888	8.91028	5.09025e-19	7.28039e-18
ENSBTAG00000039012	2.16854	3.25326	0.588652	3.82783	0.00012928	0.000434507
MAGEE2_ENSBTAG00000025062	0.344812	3.25318	1.07291	2.10006	0.0357233	0.076301
PM20D1_ENSBTAG00000008734	20.9962	3.25307	0.230586	9.77106	1.49875e-22	2.84325e-21
ENSBTAG00000018000	7.50069	3.25265	0.354808	6.34892	2.16838e-10	1.40903e-09
ETNPPL_ENSBTAG00000010284	0.303362	3.25261	1.06825	2.10869	0.0349716	0.0748124
CRABP1_ENSBTAG00000012909	1.72375	3.25217	0.665142	3.386	0.000709203	0.00212062
KLHL17_ENSBTAG00000013813	1.21865	3.25186	0.695763	3.23653	0.00120991	0.00349981
HDDC3_ENSBTAG00000018637	13.0295	3.25159	0.259997	8.66007	4.71493e-18	6.27082e-17
PLOD3_ENSBTAG00000000342	7.54403	3.25107	0.326302	6.89874	5.2464e-12	4.08323e-11
ENSBTAG00000005835	5.29835	3.24987	0.372375	6.04196	1.52256e-09	9.02634e-09
ENSBTAG00000010248	0.462974	3.24805	0.958047	2.34649	0.0189511	0.0431529
ENSBTAG00000021261	148.014	3.24785	0.175666	12.7962	1.72226e-37	8.43167e-36
IDH2_ENSBTAG00000014093	27.2194	3.24675	0.307775	7.29997	2.87827e-13	2.54626e-12
ENSBTAG00000015461	1.68938	3.24439	0.600268	3.73898	0.000184767	0.000605358
ENSBTAG00000027172	9.92687	3.24405	0.302006	7.4305	1.08186e-13	9.95089e-13
SCARB1_ENSBTAG00000014269	4.80363	3.24271	0.372021	6.02844	1.65554e-09	9.76807e-09
ENSBTAG00000047425	107.166	3.24267	0.181233	12.3745	3.59057e-35	1.52784e-33
RPL18A_ENSBTAG00000015831	496.11	3.24246	0.147945	15.1574	6.76712e-52	7.33589e-50
RPRD1A_ENSBTAG00000005497	6.47508	3.24135	0.331776	6.75562	1.42228e-11	1.06274e-10
TFAP4_ENSBTAG00000033174	34.1715	3.24118	0.207332	10.8096	3.09937e-27	8.04835e-26
HYAL2_ENSBTAG00000000484	4.65609	3.24095	0.428312	5.23204	1.67654e-07	7.97903e-07
FBLN1_ENSBTAG00000012088	0.319312	3.24085	1.05436	2.12531	0.0335606	0.0720876
ENSBTAG00000025595	245.547	3.24012	0.225395	9.93862	2.82713e-23	5.68715e-22
PPM1K_ENSBTAG00000005754	12.2812	3.23944	0.271887	8.23667	1.7707e-16	2.06072e-15
PEX19_ENSBTAG00000007537	33.8886	3.23634	0.184163	12.1433	6.22778e-34	2.38947e-32
EMC10_ENSBTAG00000045510	111.238	3.2354	0.16281	13.7301	6.70127e-43	4.21809e-41
UNC5B_ENSBTAG00000014270	9.77092	3.23155	0.295768	7.54492	4.52582e-14	4.284e-13
ATG9B_ENSBTAG00000012031	0.868791	3.23016	0.861502	2.58869	0.00963429	0.0233988
ENSBTAG00000013834	19.609	3.22942	0.229532	9.71291	2.65655e-22	4.96385e-21
LCAT_ENSBTAG00000018043	8.19433	3.22874	0.405233	5.4999	3.80013e-08	1.95503e-07
ATP1B2_ENSBTAG00000013680	0.378299	3.2284	1.06228	2.09776	0.0359261	0.0767026
ENSBTAG00000048169	28.1546	3.22716	0.212796	10.4662	1.23528e-25	2.88422e-24
ENSBTAG00000014960	1.40514	3.22715	0.639319	3.48363	0.000494666	0.00151494
snoU2_19_ENSBTAG00000042283	0.321003	3.2271	1.07482	2.07207	0.038259	0.0811459
KCNMB4_ENSBTAG00000003749	0.500514	3.22688	0.940564	2.3676	0.0179039	0.0410249
AIMP1_ENSBTAG00000004230	55.5005	3.22581	0.175331	12.6949	6.31109e-37	3.0141e-35
SRSF6_ENSBTAG00000008527	43.0943	3.22422	0.187424	11.8673	1.75042e-32	6.11482e-31
TBC1D17_ENSBTAG00000047035	22.0975	3.22402	0.22985	9.67596	3.81476e-22	7.00347e-21
ENSBTAG00000012003	34.4426	3.22391	0.19836	11.2115	3.58115e-29	1.04743e-27
PREB_ENSBTAG00000007080	13.8293	3.22224	0.235547	9.43439	3.93287e-21	6.69814e-20
POLR2L_ENSBTAG00000031061	40.6186	3.22191	0.20551	10.8117	3.03151e-27	7.90218e-26
NIPSNAP3A_ENSBTAG00000006901	6.26328	3.22097	0.342771	6.47948	9.20412e-11	6.29855e-10
TNFRSF9_ENSBTAG00000003313	0.289965	3.22045	1.09873	2.02092	0.0432884	0.0907144
UBE2G2_ENSBTAG00000048090	21.2404	3.22029	0.234291	9.47664	2.62608e-21	4.51759e-20
SLPI_ENSBTAG00000004148	1.60026	3.21943	0.684141	3.24411	0.0011782	0.00341823
ENSBTAG00000005339	2.57754	3.21887	0.545517	4.06746	4.75289e-05	0.000169062
SPRY4_ENSBTAG00000008250	1.62762	3.21762	0.638465	3.47337	0.000513967	0.00156913
AP1S3_ENSBTAG00000011133	7.87201	3.21735	0.315185	7.03508	1.99144e-12	1.61623e-11
ENSBTAG00000032432	28.6008	3.2173	0.195667	11.332	9.11077e-30	2.75319e-28
ENSBTAG00000000171	1.89231	3.21628	0.569837	3.88933	0.000100523	0.000342746
ENSBTAG00000023274	101.745	3.21542	0.210162	10.5415	5.56293e-26	1.34011e-24
CYP51A1_ENSBTAG00000001992	56.8684	3.2141	0.226384	9.78032	1.36775e-22	2.59835e-21
PGK1_ENSBTAG00000000894	67.0655	3.21408	0.243557	9.0906	9.84975e-20	1.48169e-18
RECQL4_ENSBTAG00000010276	11.6613	3.21103	0.262514	8.42253	3.68426e-17	4.53363e-16
C11orf68_ENSBTAG00000006195	13.0481	3.20984	0.305256	7.2393	4.50997e-13	3.90378e-12
FEN1_ENSBTAG00000000064	18.7181	3.20853	0.226268	9.76066	1.66074e-22	3.14184e-21
ENSBTAG00000045568	132.012	3.2083	0.173947	12.6953	6.2829e-37	3.01116e-35
ATP6V0B_ENSBTAG00000018889	82.829	3.20768	0.183023	12.0623	1.66959e-33	6.28234e-32
ENSBTAG00000007332	243.308	3.20737	0.176343	12.5175	5.98998e-36	2.69135e-34
ENSBTAG00000046820	6.24737	3.20695	0.379204	5.81994	5.88695e-09	3.29009e-08
ENSBTAG00000031250	100.486	3.20674	0.192951	11.4368	2.73949e-30	8.64173e-29
ENSBTAG00000047064	12.187	3.20571	0.275192	8.01517	1.09985e-15	1.21152e-14
ENSBTAG00000001538	292.201	3.20399	0.150838	14.6117	2.36706e-48	2.11319e-46
ENSBTAG00000012344	122.759	3.20386	0.258191	8.53578	1.39217e-17	1.78383e-16
ARSE_ENSBTAG00000014932	1.34397	3.20351	0.640336	3.44117	0.000579204	0.00175457
MRPS12_ENSBTAG00000001782	4.78658	3.20336	0.393681	5.59682	2.18315e-08	1.14823e-07
SQLE_ENSBTAG00000005498	32.6514	3.2033	0.227244	9.69575	3.14317e-22	5.83322e-21
KLHDC3_ENSBTAG00000012746	58.3915	3.20295	0.172071	12.8026	1.58624e-37	7.85016e-36
ENSBTAG00000019543	19.119	3.2015	0.20919	10.5239	6.70168e-26	1.60032e-24
PUF60_ENSBTAG00000037493	88.6827	3.20121	0.173041	12.7207	4.53601e-37	2.18931e-35
ENSBTAG00000039618	5.8335	3.19757	0.33834	6.49515	8.2953e-11	5.69375e-10
ENSBTAG00000006530	42.4106	3.19731	0.199098	11.0363	2.55304e-28	7.16057e-27
FAM83B_ENSBTAG00000016058	1.18365	3.19718	0.760852	2.88778	0.00387966	0.01025
ENSBTAG00000027263	26.4991	3.19651	0.217372	10.1048	5.2579e-24	1.10659e-22
FAM207A_ENSBTAG00000017010	10.3969	3.19649	0.282728	7.76893	7.91547e-15	8.06245e-14
TTPAL_ENSBTAG00000018873	0.675632	3.19614	0.855003	2.56857	0.0102118	0.024648
ENSBTAG00000006241	14.0008	3.19537	0.259633	8.45567	2.77496e-17	3.47417e-16
DDX1_ENSBTAG00000009906	63.4675	3.19529	0.1524	14.4048	4.82852e-47	3.83446e-45
GCGR_ENSBTAG00000003786	0.474644	3.19448	0.951757	2.30571	0.0211268	0.0476033
ENSBTAG00000037925	131.719	3.19141	0.1396	15.6978	1.56591e-55	2.07658e-53
EBI3_ENSBTAG00000012829	19.1013	3.19039	0.370156	5.91748	3.26907e-09	1.87457e-08
ALG3_ENSBTAG00000005652	15.3732	3.19021	0.225673	9.70524	2.86404e-22	5.34424e-21
ENSBTAG00000004050	10.1396	3.18936	0.307013	7.13114	9.95393e-13	8.33093e-12
SNORD113_ENSBTAG00000042199	0.261606	3.18919	1.07	2.04598	0.0407586	0.0859006
ENSBTAG00000045626	1.04187	3.1888	0.776003	2.8206	0.00479338	0.012379
FZD10_ENSBTAG00000007047	2.27115	3.18843	0.547079	4.0002	6.32895e-05	0.000221375
P4HA1_ENSBTAG00000032996	13.5419	3.18745	0.244944	8.93041	4.24448e-19	6.10267e-18
TMEM41B_ENSBTAG00000001607	17.5361	3.18692	0.233626	9.36078	7.91533e-21	1.31049e-19
UBD_ENSBTAG00000027246	0.683796	3.18591	0.86516	2.5266	0.0115172	0.0274591
TRMO_ENSBTAG00000019238	5.00152	3.18471	0.388279	5.62666	1.83728e-08	9.73825e-08
ENSBTAG00000035392	13.5419	3.18463	0.237261	9.20771	3.33144e-20	5.21239e-19
ATP6V1E1_ENSBTAG00000014238	107.246	3.18462	0.150104	14.5541	5.50445e-48	4.72863e-46
WDR97_ENSBTAG00000000658	0.720072	3.18337	0.835088	2.61453	0.00893495	0.0218323
BPIFB1_ENSBTAG00000015724	0.260492	3.18322	1.07355	2.03365	0.0419872	0.0882313
ARG2_ENSBTAG00000001945	75.1026	3.18298	0.142529	15.316	5.97776e-53	6.91951e-51
COL18A1_ENSBTAG00000023907	1.49528	3.18275	0.68857	3.16998	0.00152449	0.00433724
B3GNT8_ENSBTAG00000016041	7.10855	3.1818	0.346374	6.29896	2.99643e-10	1.91522e-09
ITIH4_ENSBTAG00000007850	0.262403	3.18167	1.04425	2.08922	0.0366882	0.0782272
HNRNPA1_ENSBTAG00000001553	218.842	3.18122	0.117416	18.5769	4.94538e-77	2.41246e-74
KAT2B_ENSBTAG00000000746	3.10307	3.1806	0.509818	4.27721	1.89246e-05	7.11705e-05
PON1_ENSBTAG00000015654	0.917925	3.18022	0.761676	2.8624	0.0042045	0.0110144
CAVIN4_ENSBTAG00000021992	1.36305	3.1748	0.633965	3.43048	0.000602511	0.00182275
SLC2A1_ENSBTAG00000009617	31.0534	3.17316	0.213678	10.1702	2.69263e-24	5.80104e-23
ADGRG6_ENSBTAG00000020707	1.71735	3.17297	0.629487	3.45197	0.00055652	0.00169073
ENSBTAG00000019359	55.3492	3.17142	0.164135	13.2295	5.92725e-40	3.3317e-38
SUCLG1_ENSBTAG00000006075	47.6614	3.17103	0.177344	12.2419	1.85562e-34	7.34036e-33
ENSBTAG00000039440	240.511	3.16963	0.235559	9.21057	3.24406e-20	5.09317e-19
ENSBTAG00000031205	19.3928	3.16902	0.218181	9.94137	2.75007e-23	5.54848e-22
ENSBTAG00000019490	15.2888	3.1687	0.280756	7.7245	1.12297e-14	1.13117e-13
UQCRC2_ENSBTAG00000021651	269.76	3.16841	0.259487	8.35653	6.4591e-17	7.80061e-16
TP53I13_ENSBTAG00000014687	5.49859	3.16666	0.367923	5.88888	3.88821e-09	2.21103e-08
MANF_ENSBTAG00000031797	18.5895	3.16583	0.250401	8.64947	5.17405e-18	6.82825e-17
SLC35F6_ENSBTAG00000018761	15.5715	3.16567	0.237219	9.12939	6.88843e-20	1.0466e-18
SPR_ENSBTAG00000021961	8.93008	3.16563	0.297694	7.27468	3.47231e-13	3.04223e-12
ENSBTAG00000009823	33.1688	3.1656	0.200917	10.7786	4.34672e-27	1.11601e-25
PKP3_ENSBTAG00000048098	5.22171	3.16432	0.366647	5.90301	3.56918e-09	2.03555e-08
A2ML1_ENSBTAG00000004097	0.481422	3.16301	0.946501	2.28527	0.0222969	0.049837
ENSBTAG00000015841	55.8077	3.16273	0.194853	11.0993	1.26473e-28	3.59145e-27
ENSBTAG00000009195	0.929851	3.16244	0.763279	2.83309	0.00461007	0.0119576
PRSS8_ENSBTAG00000016973	25.7957	3.16098	0.300296	7.19619	6.19205e-13	5.27947e-12
SLC16A1_ENSBTAG00000015107	117.542	3.16016	0.115559	18.6931	5.63299e-78	2.95927e-75
ENSBTAG00000011370	24.7628	3.15697	0.232491	9.27763	1.73285e-20	2.79446e-19
ANKRD27_ENSBTAG00000009305	13.8467	3.15644	0.254687	8.46704	2.51699e-17	3.1657e-16
IL17RC_ENSBTAG00000033669	0.674757	3.15454	0.842252	2.55807	0.0105255	0.0253157
SEPHS1_ENSBTAG00000008821	9.27146	3.15337	0.267507	8.04979	8.29373e-16	9.2326e-15
U5_ENSBTAG00000043367	0.757807	3.15332	0.837148	2.57221	0.0101052	0.024408
FUNDC1_ENSBTAG00000001637	9.75334	3.153	0.30197	7.12986	1.00471e-12	8.40378e-12
ENSBTAG00000010060	2.44126	3.1512	0.535944	4.01385	5.97352e-05	0.000209641
MAP3K6_ENSBTAG00000010254	1.34293	3.15079	0.689322	3.12016	0.00180756	0.00505828
PPIL3_ENSBTAG00000005416	5.87032	3.14937	0.346193	6.20859	5.34616e-10	3.3268e-09
PTS_ENSBTAG00000003770	9.23304	3.14826	0.306535	7.00822	2.41366e-12	1.94732e-11
LPCAT3_ENSBTAG00000013127	35.7902	3.14821	0.209104	10.2734	9.28615e-25	2.07593e-23
ENSBTAG00000005495	147.141	3.14783	0.191447	11.2189	3.29273e-29	9.69298e-28
ENSBTAG00000040437	0.273662	3.14703	1.0673	2.01165	0.0442568	0.0926016
IDH3G_ENSBTAG00000001059	18.5369	3.14652	0.251382	8.53888	1.35526e-17	1.73816e-16
ACAD9_ENSBTAG00000003242	10.7693	3.14398	0.246751	8.68885	3.66123e-18	4.89802e-17
ENSBTAG00000046120	19.8147	3.14343	0.23359	9.17604	4.4722e-20	6.9056e-19
GEMIN7_ENSBTAG00000010668	1.9943	3.1433	0.576036	3.72078	0.00019861	0.000646986
LRP2_ENSBTAG00000004555	70.7371	3.14275	0.179474	11.939	7.40717e-33	2.69081e-31
ERBB2_ENSBTAG00000021798	0.270268	3.14131	1.06696	2.00693	0.044757	0.0935623
U6_ENSBTAG00000042240	0.29511	3.14108	1.0588	2.02217	0.043159	0.0904849
MRPL35_ENSBTAG00000004823	17.8676	3.1405	0.208246	10.2787	8.78784e-25	1.97423e-23
RXRB_ENSBTAG00000000602	11.5428	3.14027	0.286224	7.47763	7.56761e-14	7.02692e-13
PCK2_ENSBTAG00000011934	4.51448	3.14024	0.462613	4.62642	3.72046e-06	1.5302e-05
IL6ST_ENSBTAG00000017745	6.93469	3.14017	0.336597	6.35824	2.04073e-10	1.33179e-09
ENSBTAG00000017660	0.797107	3.13773	0.780264	2.73975	0.00614858	0.0155324
RANGAP1_ENSBTAG00000012481	27.477	3.13634	0.208868	10.2281	1.48327e-24	3.2416e-23
VMA21_ENSBTAG00000006296	45.202	3.13569	0.172105	12.4092	2.32912e-35	1.00358e-33
RASA3_ENSBTAG00000019967	0.777104	3.13051	0.781826	2.72504	0.00642941	0.016173
KRR1_ENSBTAG00000011591	17.7348	3.13029	0.205039	10.3897	2.7628e-25	6.34238e-24
ARFRP1_ENSBTAG00000007497	9.69338	3.12941	0.292798	7.27263	3.52561e-13	3.08299e-12
ENSBTAG00000034185	1381.03	3.1288	0.18209	11.6909	1.41882e-31	4.70382e-30
SDHB_ENSBTAG00000008314	30.5859	3.12841	0.202678	10.5015	8.50597e-26	2.01707e-24
ENSBTAG00000007692	117.916	3.12784	0.224669	9.47099	2.77195e-21	4.76252e-20
BCDIN3D_ENSBTAG00000017781	0.705371	3.12749	0.834817	2.54845	0.0108204	0.0259473
ENSBTAG00000013126	20.8014	3.1256	0.215083	9.88273	4.94672e-23	9.74995e-22
SLC26A11_ENSBTAG00000015276	6.80683	3.12511	0.31345	6.77974	1.20392e-11	9.06024e-11
CCDC28B_ENSBTAG00000015104	10.3017	3.12479	0.276552	7.68316	1.55212e-14	1.54522e-13
NUGGC_ENSBTAG00000011321	0.263411	3.12386	1.0431	2.0361	0.0417404	0.0877445
HCK_ENSBTAG00000007932	2.72382	3.12282	0.519953	4.08272	4.45115e-05	0.000159033
ABCC5_ENSBTAG00000017666	6.29606	3.12174	0.327769	6.4733	9.58862e-11	6.54855e-10
GINS1_ENSBTAG00000019984	59.9219	3.12164	0.151888	13.9685	2.42749e-44	1.66619e-42
ZNF408_ENSBTAG00000027557	5.90253	3.12104	0.34663	6.11905	9.41346e-10	5.71206e-09
ENSBTAG00000038640	5.72265	3.11923	0.340211	6.22917	4.68918e-10	2.9421e-09
STARD3NL_ENSBTAG00000038795	16.7349	3.1184	0.22821	9.28267	1.6529e-20	2.68135e-19
ENSBTAG00000039728	393.63	3.11832	0.270467	7.83206	4.79951e-15	4.99288e-14
ENSBTAG00000019701	310.578	3.11816	0.209662	10.1027	5.37223e-24	1.12718e-22
ENSBTAG00000032812	10.0666	3.11757	0.258164	8.20241	2.35624e-16	2.71594e-15
HPCAL1_ENSBTAG00000004259	31.8329	3.11628	0.205476	10.2994	7.09193e-25	1.60379e-23
LRRC24_ENSBTAG00000004970	0.814902	3.11596	0.763421	2.77168	0.00557684	0.0141904
ENSBTAG00000046623	52.7215	3.11515	0.236872	8.92951	4.27892e-19	6.14572e-18
RPS13_ENSBTAG00000003937	150.618	3.11466	0.149779	14.1186	2.91922e-45	2.10972e-43
DYNC1H1_ENSBTAG00000016598	69.0769	3.11429	0.139221	15.1866	4.33845e-52	4.8178e-50
MRPL57_ENSBTAG00000003315	18.1688	3.11395	0.296969	7.11843	1.09166e-12	9.08098e-12
ENSBTAG00000040367	34.8264	3.11146	0.211605	9.97829	1.89711e-23	3.84461e-22
AKAP12_ENSBTAG00000014788	49.8573	3.11104	0.212651	9.92726	3.16827e-23	6.34536e-22
PGAM4_ENSBTAG00000012697	386.47	3.11099	0.14179	14.8881	3.93877e-50	3.76222e-48
RPL36_ENSBTAG00000023471	61.6504	3.1097	0.237875	8.86894	7.38462e-19	1.04093e-17
ENSBTAG00000000077	81.6958	3.10915	0.164765	12.801	1.6192e-37	7.98437e-36
RABAC1_ENSBTAG00000018633	54.0245	3.1077	0.342887	6.14693	7.89994e-10	4.8323e-09
CEACAM20_ENSBTAG00000011036	0.500058	3.10655	0.956803	2.20166	0.0276897	0.0606597
SLC25A19_ENSBTAG00000000202	2.36812	3.10624	0.508434	4.14259	3.434e-05	0.000124549
PPT1_ENSBTAG00000013367	15.5893	3.10581	0.217481	9.68276	3.56952e-22	6.59757e-21
ENSBTAG00000015598	505.551	3.10548	0.161821	13.0112	1.05705e-38	5.61286e-37
ENSBTAG00000047229	86.2451	3.10538	0.336601	6.25482	3.97976e-10	2.51898e-09
GRAMD1A_ENSBTAG00000003820	16.6879	3.10377	0.218047	9.64825	5.00023e-22	9.07014e-21
TMEM14A_ENSBTAG00000005206	18.3447	3.1028	0.267234	7.86876	3.58161e-15	3.77187e-14
ENSBTAG00000002550	217.632	3.10127	0.204188	10.2909	7.74732e-25	1.7491e-23
TBC1D9_ENSBTAG00000018951	1.34423	3.09888	0.648429	3.23687	0.00120848	0.00349717
ENSBTAG00000009517	160.323	3.09746	0.229627	9.13422	6.58778e-20	1.00315e-18
SLC7A8_ENSBTAG00000007415	15.859	3.09723	0.265993	7.88455	3.15662e-15	3.34494e-14
EEF2_ENSBTAG00000004258	320.341	3.09696	0.149643	14.0131	1.29625e-44	9.00127e-43
MBTPS2_ENSBTAG00000008183	0.950513	3.09448	0.784456	2.66998	0.00758559	0.0188556
ENSBTAG00000040414	108.829	3.09397	0.152424	13.7378	6.02809e-43	3.84755e-41
BLVRB_ENSBTAG00000010508	8.34484	3.09358	0.365652	5.7256	1.03067e-08	5.6065e-08
RPLP1_ENSBTAG00000018320	416.576	3.09319	0.24249	8.63205	6.02602e-18	7.91437e-17
CHD1L_ENSBTAG00000020831	9.97448	3.09217	0.267611	7.81798	5.36777e-15	5.55442e-14
PORCN_ENSBTAG00000009282	13.5628	3.09144	0.267405	7.82125	5.23025e-15	5.42033e-14
HNRNPH1_ENSBTAG00000009389	189.924	3.09004	0.171181	12.2095	2.76602e-34	1.08566e-32
DLX4_ENSBTAG00000007353	5.75101	3.08956	0.359086	5.81912	5.91581e-09	3.30415e-08
ENSBTAG00000004624	3.72458	3.08927	0.405796	5.14858	2.62472e-07	1.22526e-06
SPRED1_ENSBTAG00000032518	16.6549	3.08917	0.21805	9.58118	9.5944e-22	1.70416e-20
ZCCHC10_ENSBTAG00000030616	4.09538	3.08792	0.415926	5.01992	5.16921e-07	2.33563e-06
PAFAH2_ENSBTAG00000005105	5.63107	3.08604	0.364684	5.72013	1.06445e-08	5.78564e-08
TCF7L1_ENSBTAG00000010111	27.1522	3.08407	0.227431	9.16354	5.02238e-20	7.72531e-19
MMP23B_ENSBTAG00000010732	0.601198	3.08357	0.88919	2.34323	0.0191178	0.0434999
EEF1G_ENSBTAG00000011843	188.416	3.08342	0.194043	10.7369	6.82759e-27	1.74314e-25
SNAPC4_ENSBTAG00000000054	0.865875	3.08342	0.763173	2.72994	0.00633459	0.015955
PARP14_ENSBTAG00000016656	2.77199	3.08337	0.467975	4.45189	8.51187e-06	3.35343e-05
MAN2A2_ENSBTAG00000018905	4.27721	3.08326	0.378654	5.50175	3.76031e-08	1.93527e-07
RPL39_ENSBTAG00000037931	208.098	3.08305	0.183029	11.381	5.20039e-30	1.59982e-28
ARHGAP28_ENSBTAG00000019036	0.591952	3.0823	0.852661	2.44212	0.0146013	0.0340282
GART_ENSBTAG00000009188	7.40472	3.08155	0.308762	6.74159	1.56667e-11	1.1668e-10
FCER1G_ENSBTAG00000024503	2.02651	3.08154	0.544376	3.82371	0.000131459	0.000441061
ENSBTAG00000000103	12.1024	3.08043	0.269525	7.71887	1.17365e-14	1.18048e-13
MMACHC_ENSBTAG00000017027	5.81732	3.08035	0.343513	6.05609	1.39473e-09	8.31181e-09
DBN1_ENSBTAG00000011400	33.5506	3.07776	0.198099	10.4885	9.7595e-26	2.30632e-24
PRKCSH_ENSBTAG00000008202	22.0369	3.07747	0.215168	9.65513	4.67587e-22	8.51569e-21
ZFP57_ENSBTAG00000017836	0.986898	3.07716	0.798449	2.6015	0.00928176	0.0225828
RRM2_ENSBTAG00000008216	71.9679	3.07537	0.175629	11.8167	3.19858e-32	1.10049e-30
PTRH2_ENSBTAG00000016710	9.14121	3.07377	0.284222	7.29631	2.95756e-13	2.60965e-12
ENSBTAG00000014534	1038.19	3.07334	0.191647	10.8185	2.81348e-27	7.37606e-26
ILF2_ENSBTAG00000012471	27.2072	3.07324	0.210504	9.84893	6.92753e-23	1.35953e-21
ABHD13_ENSBTAG00000002432	1.0676	3.07246	0.69305	2.99035	0.00278655	0.00753841
DDX19B_ENSBTAG00000020714	12.4643	3.07243	0.235963	8.78286	1.59369e-18	2.18337e-17
EMC4_ENSBTAG00000006416	62.1348	3.07215	0.166166	12.4703	1.08362e-35	4.79003e-34
MTA3_ENSBTAG00000004073	21.6063	3.07114	0.206412	10.034	1.08038e-23	2.20912e-22
ENSBTAG00000046100	262.836	3.07111	0.191554	10.8121	3.01637e-27	7.87775e-26
ENSBTAG00000008124	5.59869	3.07063	0.379026	5.46302	4.68089e-08	2.38301e-07
ETFB_ENSBTAG00000020449	23.5753	3.07026	0.220467	9.39034	5.98089e-21	1.00237e-19
SLC19A3_ENSBTAG00000021325	12.1691	3.0681	0.270848	7.63565	2.24679e-14	2.2015e-13
CBX3_ENSBTAG00000005540	5.68264	3.06688	0.355038	5.82156	5.83004e-09	3.26096e-08
SELENOS_ENSBTAG00000000640	16.0183	3.06602	0.232891	8.87121	7.23529e-19	1.02199e-17
ENSBTAG00000000451	11.0222	3.06597	0.258727	7.98511	1.40399e-15	1.53539e-14
IFITM3_ENSBTAG00000019015	104.864	3.06487	0.336144	6.14282	8.1069e-10	4.95446e-09
EMC6_ENSBTAG00000025121	32.2506	3.06468	0.156864	13.1622	1.44714e-39	8.0026e-38
RPS12_ENSBTAG00000001360	512.86	3.06387	0.201448	10.2452	1.24395e-24	2.7405e-23
MRPS24_ENSBTAG00000007398	6.46676	3.06189	0.326529	6.31457	2.70919e-10	1.73813e-09
ENSBTAG00000019025	41.2364	3.06185	0.178408	11.5569	6.81247e-31	2.18945e-29
LAMA1_ENSBTAG00000018160	8.67828	3.0606	0.299754	6.87429	6.22995e-12	4.80491e-11
SRD5A1_ENSBTAG00000015478	5.5749	3.05985	0.334608	6.15601	7.45987e-10	4.58158e-09
ENSBTAG00000021649	100.11	3.05859	0.212572	9.68422	3.51875e-22	6.51256e-21
WDR4_ENSBTAG00000021490	3.4189	3.05575	0.434589	4.73034	2.24147e-06	9.44945e-06
CHST2_ENSBTAG00000011584	1.09666	3.05374	0.695828	2.95151	0.00316228	0.0084793
SLC24A5_ENSBTAG00000004854	0.405635	3.05317	0.952921	2.1546	0.0311929	0.0675756
QRSL1_ENSBTAG00000017557	7.98792	3.05266	0.294631	6.96688	3.24049e-12	2.57937e-11
CCDC152_ENSBTAG00000033221	123.002	3.05211	0.190646	10.7639	5.09395e-27	1.30541e-25
POLD2_ENSBTAG00000012241	15.0202	3.05136	0.241184	8.50536	1.81038e-17	2.29814e-16
HNRNPDL_ENSBTAG00000014804	270.097	3.05113	0.163137	12.573	2.97206e-36	1.35318e-34
PYCR1_ENSBTAG00000000042	6.131	3.05064	0.382916	5.35531	8.5411e-08	4.2071e-07
ENSBTAG00000020532	190.642	3.05016	0.172174	11.9075	1.0813e-32	3.84623e-31
PLCD1_ENSBTAG00000037726	1.83996	3.04973	0.576587	3.55493	0.000378086	0.00117679
SHF_ENSBTAG00000020934	6.93777	3.04759	0.318619	6.42644	1.30628e-10	8.76351e-10
CYSTM1_ENSBTAG00000016595	40.002	3.04739	0.232055	8.82284	1.11589e-18	1.55056e-17
EXOSC4_ENSBTAG00000014607	9.22491	3.04722	0.296478	6.90513	5.01557e-12	3.91696e-11
ENSBTAG00000021111	7.62609	3.04651	0.335322	6.10312	1.04017e-09	6.27547e-09
PIP5K1A_ENSBTAG00000006099	5.23346	3.046	0.343558	5.95532	2.59571e-09	1.50042e-08
PKM_ENSBTAG00000001601	563.302	3.04561	0.203331	10.0605	8.26176e-24	1.70722e-22
ERO1B_ENSBTAG00000034633	4.19734	3.04491	0.424284	4.81966	1.43803e-06	6.206e-06
ACO2_ENSBTAG00000006429	68.1596	3.04444	0.144447	14.1535	1.77574e-45	1.29705e-43
DCTPP1_ENSBTAG00000039962	10.0568	3.04241	0.252495	8.08892	6.01973e-16	6.75625e-15
UFSP2_ENSBTAG00000018454	4.45806	3.04219	0.369697	5.52397	3.31426e-08	1.71219e-07
MVD_ENSBTAG00000012059	5.59128	3.04213	0.382285	5.34189	9.19827e-08	4.51128e-07
LGALS3_ENSBTAG00000002326	538.514	3.04129	0.272525	7.49026	6.87351e-14	6.40855e-13
TMEM147_ENSBTAG00000015920	125.38	3.03937	0.194698	10.4745	1.13094e-25	2.64965e-24
MAN2C1_ENSBTAG00000007368	1.71628	3.03934	0.566933	3.59714	0.000321738	0.00101422
B3GAT3_ENSBTAG00000016950	7.05879	3.03868	0.337284	6.04441	1.49962e-09	8.8942e-09
SLC37A1_ENSBTAG00000021286	3.61107	3.03722	0.410268	4.96558	6.84971e-07	3.0436e-06
KIAA2013_ENSBTAG00000019388	11.8851	3.03693	0.262574	7.75755	8.65888e-15	8.78038e-14
SH3RF3_ENSBTAG00000038011	0.815093	3.03528	0.778934	2.6129	0.00897763	0.0219287
GEN1_ENSBTAG00000020059	1.49552	3.03454	0.602418	3.37729	0.000732029	0.00218076
ENSBTAG00000019007	160.248	3.03298	0.215202	9.44683	3.49256e-21	5.97805e-20
ENSBTAG00000020139	174.281	3.03137	0.242923	8.36218	6.15712e-17	7.4623e-16
TP53RK_ENSBTAG00000027326	12.3411	3.02966	0.2435	8.33537	7.72542e-17	9.28886e-16
C19orf24_ENSBTAG00000046542	8.33763	3.0296	0.29934	6.78026	1.19957e-11	9.03252e-11
ALAD_ENSBTAG00000000251	31.9564	3.02794	0.173821	11.6668	1.88294e-31	6.21232e-30
L2HGDH_ENSBTAG00000015200	0.781032	3.02605	0.77086	2.6283	0.00858133	0.0210586
NCLN_ENSBTAG00000020759	8.30246	3.0257	0.309632	6.54229	6.05836e-11	4.22631e-10
DNASE1L3_ENSBTAG00000018294	0.607234	3.02538	1.00293	2.01946	0.043439	0.0910159
RRNAD1_ENSBTAG00000001519	1.72634	3.02505	0.600998	3.36948	0.000753096	0.00223864
ENSBTAG00000045991	39.1945	3.02496	0.244837	8.27064	1.33238e-16	1.56483e-15
GSN_ENSBTAG00000019915	41.2543	3.02458	0.315932	6.40829	1.47158e-10	9.82903e-10
LRP5_ENSBTAG00000005903	8.12249	3.02236	0.328705	6.15251	7.62648e-10	4.6776e-09
ENSBTAG00000045504	22.3378	3.02198	0.198603	10.181	2.41014e-24	5.21712e-23
FAM3A_ENSBTAG00000012747	2.6154	3.02172	0.491025	4.11736	3.83244e-05	0.000137974
ENSBTAG00000006397	27.2926	3.02049	0.283776	7.12	1.07923e-12	8.9831e-12
ENSBTAG00000019246	21.8701	3.02039	0.259664	7.78078	7.20778e-15	7.36909e-14
ENSBTAG00000018278	139.359	3.0194	0.114474	17.6408	1.19845e-69	3.89753e-67
ENSBTAG00000039950	3.85853	3.01579	0.400663	5.03112	4.87625e-07	2.21205e-06
ENSBTAG00000001711	2.68824	3.01531	0.470319	4.28498	1.82759e-05	6.89207e-05
FAM193B_ENSBTAG00000015192	2.4405	3.01441	0.493674	4.08045	4.49485e-05	0.000160426
AGRN_ENSBTAG00000013191	0.818329	3.01277	0.782996	2.5706	0.0101523	0.0245131
MCFD2_ENSBTAG00000003358	44.5102	3.01274	0.160535	12.5377	4.64194e-36	2.09948e-34
ENSBTAG00000019994	27.8023	3.01041	0.205217	9.79652	1.16532e-22	2.22618e-21
TXN_ENSBTAG00000002953	82.1317	3.01037	0.310785	6.46869	9.88575e-11	6.738e-10
ZNF215_ENSBTAG00000003638	450.982	3.00924	0.117974	17.0312	4.82391e-65	1.15596e-62
SRSF1_ENSBTAG00000014766	142.786	3.00909	0.161976	12.4036	2.49757e-35	1.07278e-33
CCDC90B_ENSBTAG00000007479	17.2266	3.00815	0.206028	9.74696	1.90067e-22	3.59077e-21
ANXA3_ENSBTAG00000010153	15.1154	3.00787	0.319531	6.28382	3.3035e-10	2.10166e-09
AP2M1_ENSBTAG00000020106	291.093	3.0066	0.129656	15.4763	5.01253e-54	6.22419e-52
KCTD18_ENSBTAG00000002272	1.5458	3.00487	0.614521	3.26249	0.00110437	0.00321838
SEC24A_ENSBTAG00000018322	7.9806	3.00457	0.279309	7.17689	7.13173e-13	6.04295e-12
C8G_ENSBTAG00000010520	1.50355	3.00368	0.605507	3.3091	0.000935966	0.00275882
GRWD1_ENSBTAG00000000080	9.523	3.00339	0.268714	7.45545	8.95598e-14	8.28793e-13
CTSD_ENSBTAG00000007622	69.7519	3.00254	0.204199	9.80682	1.05231e-22	2.01874e-21
TMEM176A_ENSBTAG00000012078	1.30999	3.00124	0.790245	2.53244	0.0113273	0.0270442
SUMO3_ENSBTAG00000017321	29.9696	3.00082	0.181982	10.9946	4.05807e-28	1.11978e-26
ENSBTAG00000005349	213.548	3.00069	0.198606	10.0737	7.22175e-24	1.49912e-22
FRMD8_ENSBTAG00000002039	12.5567	3.00036	0.236056	8.47407	2.3697e-17	2.98638e-16
VPS52_ENSBTAG00000002643	8.58843	3.00033	0.278921	7.17168	7.40848e-13	6.26966e-12
VPS4B_ENSBTAG00000010492	34.3196	2.99997	0.198108	10.0953	5.79326e-24	1.21179e-22
DXO_ENSBTAG00000005588	3.52265	2.99962	0.443624	4.50747	6.56042e-06	2.61402e-05
ENSBTAG00000009458	9.44121	2.99835	0.265059	7.53929	4.7253e-14	4.46355e-13
RAN_ENSBTAG00000024233	8.47818	2.9949	0.28354	7.03569	1.98281e-12	1.61018e-11
COII_ENSBTAG00000043556	3606	2.99449	0.221442	9.00681	2.12128e-19	3.10221e-18
ACSF3_ENSBTAG00000015968	1.67616	2.99401	0.575517	3.46473	0.000530755	0.00161821
TBRG4_ENSBTAG00000010504	19.1437	2.99382	0.230351	8.65557	4.90458e-18	6.5167e-17
CADM1_ENSBTAG00000000977	2.81263	2.9913	0.466289	4.27052	1.95018e-05	7.32201e-05
ALG12_ENSBTAG00000046173	4.25772	2.99106	0.376081	5.29422	1.19524e-07	5.80781e-07
ENSBTAG00000000242	2.14755	2.99102	0.53305	3.73515	0.000187602	0.000614204
PPOX_ENSBTAG00000021894	8.10653	2.99095	0.309339	6.43615	1.22544e-10	8.24952e-10
ZNF174_ENSBTAG00000001614	10.7549	2.98959	0.257004	7.7415	9.82494e-15	9.94066e-14
TMEM176B_ENSBTAG00000016766	0.681585	2.98956	0.936191	2.12517	0.0335725	0.0721017
RABIF_ENSBTAG00000013560	0.758842	2.98931	0.824403	2.41303	0.0158207	0.0366324
ENSBTAG00000019285	2.88981	2.98923	0.474605	4.19134	2.77313e-05	0.000101878
ENSBTAG00000018542	98.4164	2.989	0.215853	9.21461	3.12423e-20	4.91635e-19
RPS3_ENSBTAG00000005620	537.267	2.98869	0.123344	16.1232	1.75431e-58	2.99527e-56
ENSBTAG00000001794	145.597	2.98736	0.214357	9.27128	1.83918e-20	2.95545e-19
ENSBTAG00000031464	7.29518	2.98617	0.304065	6.53206	6.48709e-11	4.50698e-10
SLAMF7_ENSBTAG00000001197	1.58464	2.98573	0.599919	3.30999	0.00093299	0.00275183
CLIC3_ENSBTAG00000015085	10.6951	2.9848	0.296157	6.70183	2.05819e-11	1.51063e-10
ENSBTAG00000047561	0.628604	2.98454	0.850527	2.33331	0.0196321	0.0445662
FOXJ2_ENSBTAG00000019742	0.968448	2.98362	0.713693	2.77938	0.00544629	0.0139022
MRPS26_ENSBTAG00000000825	45.5681	2.98319	0.161144	12.307	8.30975e-35	3.4085e-33
EIF3I_ENSBTAG00000014388	78.203	2.98259	0.120882	16.4011	1.87877e-60	3.61438e-58
BOLA1_ENSBTAG00000006050	99.8176	2.98219	0.238628	8.3066	9.84859e-17	1.17077e-15
ENSBTAG00000025042	0.976591	2.98207	0.715819	2.76895	0.00562367	0.0142936
ENSBTAG00000002026	228.095	2.98171	0.17355	11.4187	3.37402e-30	1.05219e-28
ENSBTAG00000005211	1106.1	2.98143	0.13645	14.5213	8.87457e-48	7.52905e-46
LYN_ENSBTAG00000020034	20.0812	2.98072	0.232899	8.50464	1.82163e-17	2.31027e-16
TSKS_ENSBTAG00000019179	0.588573	2.98014	0.849406	2.3312	0.0197426	0.0447947
ND6_ENSBTAG00000043546	5946.31	2.97915	0.206165	9.59982	8.00866e-22	1.43746e-20
B9D1_ENSBTAG00000017790	16.0743	2.9771	0.264136	7.48516	7.14621e-14	6.64919e-13
ENSBTAG00000034905	1.44376	2.97699	0.644243	3.06871	0.00214986	0.0059395
FAM122A_ENSBTAG00000021586	7.64997	2.9764	0.331213	5.96718	2.41396e-09	1.3995e-08
SIRT7_ENSBTAG00000000039	7.42821	2.97523	0.291706	6.77129	1.27641e-11	9.58992e-11
AEBP2_ENSBTAG00000010818	33.4327	2.97499	0.170865	11.5588	6.66422e-31	2.15193e-29
TSR3_ENSBTAG00000014101	18.0751	2.97392	0.210113	9.39456	5.74554e-21	9.65293e-20
SERTAD1_ENSBTAG00000010493	11.27	2.97354	0.26993	7.3113	2.64574e-13	2.34969e-12
GATA3_ENSBTAG00000017243	38.4198	2.97324	0.170851	11.5495	7.42443e-31	2.37495e-29
MOCOS_ENSBTAG00000012252	3.41996	2.97198	0.452744	4.35561	1.32697e-05	5.10855e-05
ENSBTAG00000014449	59.3172	2.97165	0.206516	9.54718	1.33279e-21	2.33992e-20
ENSBTAG00000019247	56.1405	2.96991	0.21006	9.37781	6.73559e-21	1.12197e-19
FUNDC2_ENSBTAG00000016977	15.5807	2.96901	0.273113	7.2095	5.61575e-13	4.8031e-12
NUCKS1_ENSBTAG00000008001	364.537	2.96897	0.124066	15.8703	1.01779e-56	1.54466e-54
ENSBTAG00000002712	5.01872	2.96542	0.377721	5.20337	1.95702e-07	9.23986e-07
GRB7_ENSBTAG00000017366	7.16707	2.96441	0.311909	6.29803	3.01444e-10	1.92493e-09
FKBPL_ENSBTAG00000037781	2.32858	2.96351	0.488944	4.01583	5.92375e-05	0.000208108
DBF4_ENSBTAG00000014711	24.3527	2.96205	0.194458	10.0899	6.12514e-24	1.2773e-22
CAPN2_ENSBTAG00000012778	64.6262	2.96197	0.247082	7.94058	2.01246e-15	2.17642e-14
DIAPH3_ENSBTAG00000012443	23.3861	2.96125	0.194558	10.0805	6.73544e-24	1.40243e-22
C19orf70_ENSBTAG00000001792	14.5924	2.96057	0.231361	8.47405	2.37004e-17	2.98638e-16
ENSBTAG00000011789	67.7754	2.96029	0.150031	13.0659	5.15516e-39	2.79422e-37
SLC27A4_ENSBTAG00000015436	4.32513	2.95866	0.383263	5.1105	3.21305e-07	1.48921e-06
UBA52_ENSBTAG00000007737	504.208	2.95755	0.150665	12.9927	1.34563e-38	7.04211e-37
ENSBTAG00000005262	14.8441	2.95651	0.346018	5.65435	1.56439e-08	8.35016e-08
RNF135_ENSBTAG00000017225	12.4107	2.95607	0.261181	7.48931	6.92377e-14	6.44661e-13
C12orf10_ENSBTAG00000020177	16.6551	2.95531	0.265148	7.37441	1.65072e-13	1.49517e-12
ENSBTAG00000012279	9.45219	2.95483	0.263109	7.42973	1.08819e-13	1.00024e-12
TSEN2_ENSBTAG00000037980	5.81003	2.95355	0.317211	6.15851	7.34324e-10	4.51198e-09
ENSBTAG00000005395	14.2656	2.9524	0.247809	7.87865	3.3093e-15	3.50129e-14
ENSBTAG00000001695	1.10699	2.95058	0.715349	2.72676	0.00639594	0.0160987
FAR2_ENSBTAG00000011095	0.973869	2.94865	0.700868	2.78034	0.00543028	0.0138692
TCAP_ENSBTAG00000011730	0.355344	2.94843	0.951898	2.04689	0.0406687	0.0857375
TMEM79_ENSBTAG00000009436	6.68589	2.94609	0.315325	6.17168	6.75682e-10	4.1723e-09
KAZN_ENSBTAG00000015606	3.22314	2.94599	0.431082	4.51421	6.35539e-06	2.539e-05
CHCHD10_ENSBTAG00000022032	23.3013	2.9456	0.268441	7.24777	4.23697e-13	3.6768e-12
HTRA2_ENSBTAG00000020124	20.3781	2.94543	0.208691	9.32203	1.14136e-20	1.86705e-19
MGA_ENSBTAG00000015138	26.1973	2.94527	0.202691	9.59719	8.21496e-22	1.46869e-20
FAM219B_ENSBTAG00000005846	0.833787	2.94464	0.759059	2.56191	0.0104098	0.0250595
RUVBL1_ENSBTAG00000020998	27.0959	2.94258	0.203555	9.54326	1.38408e-21	2.42686e-20
LAMTOR2_ENSBTAG00000011754	25.4812	2.94238	0.197891	9.81542	9.66395e-23	1.86969e-21
SLC35F3_ENSBTAG00000020361	0.81737	2.94152	0.801148	2.42342	0.0153751	0.0356854
ENSBTAG00000010105	7.70465	2.94096	0.314216	6.17714	6.52725e-10	4.0342e-09
EED_ENSBTAG00000007847	11.5725	2.94014	0.245771	7.89409	2.92444e-15	3.11098e-14
WBSCR17_ENSBTAG00000008718	0.799013	2.93632	0.783533	2.47127	0.0134634	0.0316136
ENSBTAG00000033806	512.192	2.93547	0.153306	12.6248	1.54067e-36	7.08553e-35
BZW1_ENSBTAG00000006049	163.979	2.93489	0.120511	16.0557	5.21142e-58	8.27706e-56
IGFBP7_ENSBTAG00000019368	9.69529	2.93472	0.480717	4.02465	5.70608e-05	0.000200875
MRPL45_ENSBTAG00000025001	47.8932	2.93468	0.1527	12.6698	8.69691e-37	4.06819e-35
ZC3H14_ENSBTAG00000030453	62.6896	2.93431	0.159864	12.0997	1.06016e-33	4.03364e-32
ARL16_ENSBTAG00000030200	0.387315	2.93378	0.96141	2.0114	0.044283	0.0926423
NAT9_ENSBTAG00000011387	12.0669	2.93176	0.238457	8.10109	5.44671e-16	6.1434e-15
RPS21_ENSBTAG00000020795	157.635	2.93026	0.206317	9.35581	8.2962e-21	1.37023e-19
ENSBTAG00000012276	216.272	2.92963	0.155125	12.4392	1.6013e-35	6.94356e-34
ENSBTAG00000003205	155.627	2.92888	0.213751	9.02394	1.8144e-19	2.68213e-18
ECH1_ENSBTAG00000016313	3.81036	2.9281	0.425106	4.53559	5.74425e-06	2.30563e-05
COX8A_ENSBTAG00000004920	242.336	2.92747	0.11139	17.3038	4.40099e-67	1.17869e-64
COL1A2_ENSBTAG00000013472	4.27659	2.9266	0.401029	4.80414	1.55418e-06	6.68615e-06
SRSF9_ENSBTAG00000012792	142.881	2.92583	0.139852	13.7705	3.83812e-43	2.49643e-41
RPLP0_ENSBTAG00000017389	538.961	2.92528	0.162897	11.819	3.11412e-32	1.07414e-30
NFYA_ENSBTAG00000009905	3.4078	2.92423	0.415337	4.63295	3.60493e-06	1.48491e-05
TMEM254_ENSBTAG00000001656	37.1754	2.92359	0.165827	11.5999	4.12332e-31	1.33778e-29
COX5A_ENSBTAG00000017267	155.669	2.92335	0.134798	14.2685	3.44131e-46	2.62597e-44
SCARNA18_ENSBTAG00000044887	1.9276	2.92147	0.559821	3.43229	0.000598513	0.00181105
TCF12_ENSBTAG00000002586	13.4854	2.91845	0.245689	7.80844	5.7898e-15	5.97754e-14
ENSBTAG00000032057	25.126	2.9177	0.204239	9.38952	6.02761e-21	1.00896e-19
ENSBTAG00000017641	5.70574	2.91718	0.341393	5.61577	1.95683e-08	1.03639e-07
SNX2_ENSBTAG00000025358	29.7705	2.91571	0.176079	10.8798	1.43819e-27	3.8746e-26
PDLIM1_ENSBTAG00000011182	165.632	2.9156	0.151624	12.6339	1.37349e-36	6.33802e-35
HMGCL_ENSBTAG00000021832	4.31835	2.91398	0.372631	5.13639	2.80073e-07	1.30473e-06
ENSBTAG00000025968	53.2438	2.91055	0.190014	10.0547	8.75489e-24	1.80367e-22
LYRM4_ENSBTAG00000031432	30.8098	2.90696	0.241641	7.89169	2.98117e-15	3.16886e-14
UQCC3_ENSBTAG00000010470	16.5724	2.90584	0.232027	8.21385	2.14209e-16	2.47536e-15
FAM213B_ENSBTAG00000001727	3.74488	2.90564	0.401532	4.74593	2.07553e-06	8.78515e-06
PLXNB2_ENSBTAG00000014966	19.46	2.90549	0.241001	7.90659	2.64543e-15	2.83404e-14
ENSBTAG00000011553	4.06268	2.90545	0.392677	4.85247	1.21935e-06	5.28565e-06
SNORA51_ENSBTAG00000043077	0.786633	2.90476	0.772249	2.46651	0.0136436	0.0319927
CFP_ENSBTAG00000015815	0.585803	2.90417	0.85051	2.23886	0.025165	0.0556315
RPL37A_ENSBTAG00000003846	185.021	2.90344	0.229566	8.29147	1.11855e-16	1.32624e-15
KCTD1_ENSBTAG00000014259	11.5742	2.90229	0.284726	6.68114	2.37095e-11	1.72972e-10
PCMT1_ENSBTAG00000010204	8.89638	2.90025	0.282608	6.72398	1.76824e-11	1.31049e-10
ILK_ENSBTAG00000000696	15.3003	2.89949	0.234677	8.09406	5.77083e-16	6.49289e-15
PFKM_ENSBTAG00000000286	0.767274	2.89898	0.825243	2.30112	0.021385	0.048074
NOL11_ENSBTAG00000015951	17.2986	2.89797	0.201604	9.41438	4.75898e-21	8.03497e-20
Tom40A_ENSBTAG00000001781	69.9887	2.89793	0.177293	10.7051	9.63291e-27	2.44565e-25
PIGT_ENSBTAG00000016122	9.60213	2.89549	0.280233	6.76397	1.3426e-11	1.00596e-10
ATP5G2_ENSBTAG00000005735	109.226	2.89398	0.202575	9.34952	8.80447e-21	1.45067e-19
FHOD1_ENSBTAG00000032427	11.9469	2.89379	0.262653	7.21023	5.58586e-13	4.78053e-12
FBL_ENSBTAG00000002579	57.67	2.89297	0.146705	12.9033	4.31313e-38	2.22313e-36
ENSBTAG00000010046	1.46244	2.89244	0.602168	3.14272	0.00167388	0.00471609
HAND1_ENSBTAG00000002335	0.997576	2.89226	0.759964	2.48994	0.0127764	0.0301353
FOLH1_ENSBTAG00000007397	4.66382	2.89225	0.375958	5.03313	4.82545e-07	2.19046e-06
COL7A1_ENSBTAG00000019081	0.566537	2.89211	0.859866	2.20047	0.0277738	0.0608245
GLMP_ENSBTAG00000006364	4.30378	2.89121	0.35924	5.26447	1.40592e-07	6.74516e-07
APOA1_ENSBTAG00000002258	33.0114	2.89092	0.454272	4.16253	3.14742e-05	0.000114699
BCKDHB_ENSBTAG00000012096	39.0012	2.88969	0.195731	9.65455	4.70199e-22	8.55187e-21
LOXL3_ENSBTAG00000018578	1.02795	2.88959	0.795347	2.3758	0.0175108	0.0401847
SNORA42_ENSBTAG00000042474	0.591321	2.88916	0.844609	2.23673	0.0253039	0.0559085
YWHAQ_ENSBTAG00000002108	409.455	2.88907	0.127457	14.8212	1.06874e-49	1.00675e-47
RPS6_ENSBTAG00000023462	246.365	2.88818	0.14667	12.8736	6.33389e-38	3.24025e-36
ENSBTAG00000045619	12.6305	2.88734	0.238023	7.92923	2.20512e-15	2.37725e-14
FIS1_ENSBTAG00000007900	54.9911	2.88728	0.202935	9.29995	1.40509e-20	2.29024e-19
DUS1L_ENSBTAG00000047760	14.778	2.88697	0.24323	7.75799	8.62845e-15	8.75602e-14
P2RX4_ENSBTAG00000010812	11.3308	2.88682	0.314334	6.00259	1.94198e-09	1.136e-08
PSAP_ENSBTAG00000021499	380.383	2.88669	0.212684	8.87087	7.2574e-19	1.02406e-17
GGCX_ENSBTAG00000038477	8.2139	2.88576	0.274478	6.87037	6.40367e-12	4.93332e-11
PCDHA13_ENSBTAG00000030227	5.11605	2.88422	0.34881	5.40184	6.59626e-08	3.28826e-07
H2AFZ_ENSBTAG00000016975	25.7087	2.88272	0.228644	8.23427	1.80661e-16	2.09834e-15
PSAT1_ENSBTAG00000013960	36.512	2.87995	0.266092	7.06504	1.60569e-12	1.31409e-11
NDUFB9_ENSBTAG00000020405	84.9496	2.87801	0.128345	14.6325	1.7435e-48	1.56674e-46
ALG10_ENSBTAG00000030632	4.66093	2.87773	0.365642	5.13543	2.81492e-07	1.31046e-06
RPP25L_ENSBTAG00000016295	2.90527	2.8777	0.447102	4.19972	2.67246e-05	9.83648e-05
ATP5D_ENSBTAG00000000550	76.2404	2.87732	0.195726	9.59158	8.67468e-22	1.54683e-20
ENSBTAG00000027075	99.9827	2.87496	0.217662	8.6141	7.04925e-18	9.20514e-17
ENSBTAG00000040210	58.7904	2.87421	0.19073	9.82653	8.65471e-23	1.68157e-21
RPS27A_ENSBTAG00000015473	469.625	2.87305	0.166972	11.2177	3.33745e-29	9.80349e-28
ENSBTAG00000017570	18.411	2.87208	0.290512	6.44408	1.16304e-10	7.86436e-10
SRM_ENSBTAG00000005304	22.0614	2.87168	0.209212	8.94633	3.67509e-19	5.31759e-18
EFNA4_ENSBTAG00000010673	1.40805	2.87095	0.632444	2.95828	0.00309358	0.0083065
TXNL4A_ENSBTAG00000013587	14.0211	2.86915	0.218495	8.55465	1.18223e-17	1.52196e-16
GRTP1_ENSBTAG00000010246	1.79615	2.86816	0.589588	3.16858	0.00153187	0.00435458
ENSBTAG00000013358	167.83	2.8676	0.212252	8.799	1.38046e-18	1.89886e-17
ENSBTAG00000002009	22.4568	2.86753	0.216152	8.63993	5.62497e-18	7.40901e-17
ENO1_ENSBTAG00000013411	331.608	2.86468	0.346902	5.37525	7.64766e-08	3.78613e-07
ENSBTAG00000013956	19.7979	2.8635	0.210196	8.86555	7.61302e-19	1.07202e-17
ZMYM3_ENSBTAG00000008492	13.7026	2.86263	0.25522	7.29814	2.91781e-13	2.57624e-12
ALDOA_ENSBTAG00000012927	154.095	2.86261	0.209538	8.88916	6.1572e-19	8.76054e-18
ENSBTAG00000039555	81.5816	2.86127	0.214011	8.69706	3.40601e-18	4.56552e-17
DLD_ENSBTAG00000001908	25.4366	2.86092	0.192589	9.66268	4.3437e-22	7.94666e-21
C17orf80_ENSBTAG00000006089	3.32533	2.85975	0.429888	4.32614	1.51743e-05	5.79118e-05
ENSBTAG00000048002	4.02027	2.8578	0.370759	5.0108	5.42052e-07	2.44272e-06
ENSBTAG00000040308	359.096	2.85779	0.160584	11.569	5.91889e-31	1.91578e-29
SNX4_ENSBTAG00000011383	27.3554	2.85695	0.202764	9.15819	5.27734e-20	8.09924e-19
CLMN_ENSBTAG00000019916	0.988434	2.85644	0.745103	2.49152	0.0127197	0.0300377
STUB1_ENSBTAG00000019136	45.3037	2.85632	0.189139	9.81457	9.74543e-23	1.88012e-21
ENSBTAG00000003580	4.4672	2.85484	0.367694	5.04453	4.54641e-07	2.07067e-06
PCOLCE_ENSBTAG00000020528	3.76864	2.85348	0.386507	4.79546	1.623e-06	6.96688e-06
ENSBTAG00000031076	1.71001	2.85302	0.589954	3.14095	0.00168401	0.00473876
KDM6A_ENSBTAG00000003740	1.42229	2.85255	0.608809	3.04291	0.00234302	0.00642251
MPC2_ENSBTAG00000020968	31.1543	2.85233	0.178811	10.3591	3.80353e-25	8.65874e-24
STAMBP_ENSBTAG00000009600	6.13739	2.85213	0.307282	6.02745	1.66568e-09	9.82361e-09
ENSBTAG00000003086	10.646	2.85186	0.258788	7.1559	8.31255e-13	7.02172e-12
ENSBTAG00000000609	34.8193	2.85157	0.201077	9.20828	3.31389e-20	5.19683e-19
SAMD4A_ENSBTAG00000001468	3.02061	2.85081	0.438454	4.22121	2.42996e-05	8.99723e-05
YIPF3_ENSBTAG00000018967	47.728	2.8498	0.193519	9.55875	1.1919e-21	2.10883e-20
DDX39B_ENSBTAG00000014490	46.9197	2.84906	0.176454	10.479	1.0793e-25	2.54174e-24
PSMC5_ENSBTAG00000021061	27.9686	2.84864	0.199222	9.27934	1.70537e-20	2.75338e-19
SLC52A3_ENSBTAG00000003977	0.710529	2.84799	0.808515	2.28565	0.0222746	0.0497952
MFSD5_ENSBTAG00000008933	13.552	2.84498	0.288795	6.38854	1.67481e-10	1.10835e-09
RPS28_ENSBTAG00000002468	700.626	2.84495	0.156472	11.7909	4.34798e-32	1.47734e-30
ENSBTAG00000034174	8.57579	2.8447	0.279688	6.59555	4.23679e-11	3.00002e-10
RPS20_ENSBTAG00000019147	369.938	2.8436	0.153202	12.0338	2.36146e-33	8.83703e-32
ZGPAT_ENSBTAG00000007498	4.70292	2.84282	0.369655	4.98526	6.18796e-07	2.76123e-06
HSBP1_ENSBTAG00000024889	19.3842	2.84168	0.195327	9.42874	4.1506e-21	7.05137e-20
ATP5A1_ENSBTAG00000002507	277.873	2.84088	0.123193	14.9431	1.72682e-50	1.69688e-48
HDAC1_ENSBTAG00000012698	72.4107	2.84072	0.126973	14.4969	1.26767e-47	1.0558e-45
C9orf16_ENSBTAG00000014150	30.457	2.8405	0.239658	7.67971	1.59446e-14	1.58506e-13
ENSBTAG00000034376	5.68037	2.84031	0.308559	5.96421	2.45816e-09	1.42392e-08
PRSS16_ENSBTAG00000012461	0.934222	2.83964	0.802276	2.29303	0.0218462	0.0489738
ENSBTAG00000010970	9.51658	2.83948	0.310852	5.91754	3.26784e-09	1.87457e-08
GUF1_ENSBTAG00000000285	8.52693	2.83939	0.260338	7.06541	1.60147e-12	1.31142e-11
ENSBTAG00000047744	11.2478	2.83798	0.268343	6.84936	7.41827e-12	5.69248e-11
PAFAH1B3_ENSBTAG00000019787	16.3406	2.8377	0.261584	7.02528	2.13639e-12	1.72975e-11
C14orf28_ENSBTAG00000016062	0.817834	2.83535	0.800286	2.29337	0.0218268	0.0489469
ENSBTAG00000015040	2.59925	2.83509	0.471411	3.89277	9.91052e-05	0.000338223
ENSBTAG00000008570	36.2101	2.83362	0.240357	7.62871	2.3712e-14	2.31676e-13
SDHA_ENSBTAG00000046019	162.198	2.83287	0.163236	11.2283	2.96057e-29	8.75292e-28
DNAJC22_ENSBTAG00000016398	0.594659	2.83273	0.851933	2.15127	0.0314552	0.0680359
LONP2_ENSBTAG00000010867	12.5233	2.82925	0.238595	7.66677	1.76388e-14	1.7446e-13
ARHGAP1_ENSBTAG00000016501	31.1935	2.82771	0.255653	7.14922	8.7275e-13	7.3495e-12
CCDC174_ENSBTAG00000038298	20.9144	2.82771	0.196053	9.32251	1.13623e-20	1.86089e-19
ZNF653_ENSBTAG00000014415	1.55568	2.82758	0.595597	3.06848	0.00215149	0.00594281
ENSBTAG00000023318	1.77259	2.82211	0.550692	3.30876	0.000937116	0.00276102
GPT_ENSBTAG00000007835	0.736574	2.82196	0.786011	2.31798	0.0204505	0.0462549
HSPA8_ENSBTAG00000013162	978.991	2.82176	0.128974	14.125	2.66429e-45	1.93572e-43
NME6_ENSBTAG00000003025	4.70836	2.8206	0.360234	5.05394	4.32797e-07	1.97778e-06
NCAPH2_ENSBTAG00000012607	6.12671	2.81969	0.306078	5.94518	2.76151e-09	1.58953e-08
C6orf62_ENSBTAG00000020496	22.4348	2.8179	0.277776	6.54449	5.96981e-11	4.1752e-10
GGT5_ENSBTAG00000006608	10.6575	2.81718	0.33569	5.41327	6.18852e-08	3.10426e-07
NME3_ENSBTAG00000016552	26.1866	2.81646	0.214252	8.47815	2.28811e-17	2.89114e-16
ZNF189_ENSBTAG00000015348	3.0655	2.8153	0.411044	4.41633	1.00393e-05	3.91455e-05
ERGIC3_ENSBTAG00000006670	31.2279	2.81502	0.230106	7.88777	3.07633e-15	3.26492e-14
PINK1_ENSBTAG00000006084	22.8209	2.81403	0.219754	8.25482	1.52127e-16	1.77902e-15
ERLIN2_ENSBTAG00000017831	27.404	2.81379	0.167235	10.8457	2.08992e-27	5.55374e-26
NUDT14_ENSBTAG00000048010	1.78665	2.81229	0.556254	3.25803	0.0011219	0.003266
CSAD_ENSBTAG00000007829	4.25211	2.80917	0.379709	4.76462	1.89206e-06	8.06606e-06
RPL29_ENSBTAG00000018628	239.714	2.80897	0.148229	12.2039	2.96274e-34	1.15954e-32
NDUFA12_ENSBTAG00000014669	70.1389	2.80832	0.135841	13.312	1.97133e-40	1.12193e-38
TAP2_ENSBTAG00000003038	1.48048	2.8032	0.568164	3.17373	0.00150494	0.00428608
ENSBTAG00000011846	2.42084	2.80279	0.482822	3.73386	0.000188565	0.000616762
SLC29A1_ENSBTAG00000015131	37.8218	2.80133	0.177498	10.1485	3.36643e-24	7.20723e-23
TMUB2_ENSBTAG00000019660	1.16296	2.80063	0.686993	2.62103	0.00876649	0.0214745
ENDOG_ENSBTAG00000012484	9.54168	2.79937	0.266253	6.75814	1.39779e-11	1.04559e-10
IFI35_ENSBTAG00000007389	2.86483	2.79759	0.484819	3.70776	0.000209099	0.000678404
CUL2_ENSBTAG00000007133	5.43672	2.79684	0.330876	5.43056	5.61772e-08	2.83564e-07
ZFAND2B_ENSBTAG00000020606	2.05744	2.79629	0.512566	3.50451	0.000457448	0.00140696
MRTO4_ENSBTAG00000011951	28.4529	2.79616	0.188447	9.53136	1.55239e-21	2.70806e-20
FUZ_ENSBTAG00000019183	38.653	2.79443	0.181724	9.87448	5.37114e-23	1.05712e-21
ENSBTAG00000002525	11.0684	2.79274	0.262855	6.82024	9.08862e-12	6.91981e-11
CDIPT_ENSBTAG00000007954	14.7572	2.79263	0.233544	7.67576	1.64443e-14	1.63117e-13
ENSBTAG00000001858	2.40477	2.79218	0.51656	3.46945	0.000521523	0.00159113
ENSBTAG00000020807	365.429	2.79072	0.170174	10.5229	6.77764e-26	1.61371e-24
CLDN7_ENSBTAG00000019448	3.11309	2.79054	0.419837	4.26484	2.00047e-05	7.49641e-05
CAPN5_ENSBTAG00000005034	12.1056	2.79052	0.324415	5.51924	3.40477e-08	1.75626e-07
ASXL1_ENSBTAG00000031402	6.29634	2.79042	0.296369	6.04119	1.52984e-09	9.06557e-09
SRA1_ENSBTAG00000001449	9.48817	2.78975	0.260544	6.86928	6.45246e-12	4.96531e-11
GGA1_ENSBTAG00000006464	28.3744	2.78901	0.22564	7.92861	2.21618e-15	2.38728e-14
ABTB1_ENSBTAG00000018238	3.04783	2.78675	0.429969	4.15552	3.24542e-05	0.000117991
ENSBTAG00000007482	1.33282	2.78608	0.607175	2.94163	0.00326494	0.00873228
FDFT1_ENSBTAG00000012432	48.0773	2.78563	0.15849	11.2665	1.92014e-29	5.72645e-28
BTBD1_ENSBTAG00000021341	2.97231	2.78561	0.444795	4.01446	5.9583e-05	0.000209215
AK1_ENSBTAG00000006305	0.997692	2.78508	0.696574	2.56266	0.0103873	0.0250141
CCL11_ENSBTAG00000004129	0.564897	2.78223	0.85413	2.0866	0.0369241	0.0786566
ENSBTAG00000024311	6.29296	2.78218	0.301389	5.91323	3.35472e-09	1.92126e-08
MAGT1_ENSBTAG00000045931	1.72967	2.78181	0.526632	3.3834	0.00071595	0.00213799
PEBP1_ENSBTAG00000018115	144.615	2.78094	0.142297	12.5157	6.12892e-36	2.73578e-34
MYDGF_ENSBTAG00000018655	34.0826	2.78086	0.192436	9.2543	2.15641e-20	3.44905e-19
ZC3H12A_ENSBTAG00000011316	3.51395	2.78061	0.413174	4.30959	1.63557e-05	6.2039e-05
NSD1_ENSBTAG00000025426	14.4524	2.78014	0.259523	6.85928	6.92081e-12	5.31672e-11
ATP13A2_ENSBTAG00000008309	10.4092	2.78004	0.267922	6.64388	3.05539e-11	2.20114e-10
C19orf43_ENSBTAG00000011825	35.4533	2.7797	0.206976	8.59856	8.07255e-18	1.04813e-16
DTD1_ENSBTAG00000008964	10.8262	2.77815	0.268029	6.63417	3.26341e-11	2.34235e-10
ENSBTAG00000018098	17.8449	2.77784	0.248668	7.14947	8.71109e-13	7.34021e-12
MRPL11_ENSBTAG00000015006	20.4748	2.77707	0.20142	8.8227	1.11728e-18	1.5509e-17
PLEKHG3_ENSBTAG00000001551	57.0173	2.77534	0.17538	10.1228	4.37501e-24	9.27923e-23
PHKG2_ENSBTAG00000003417	7.45096	2.7741	0.275815	6.43222	1.25752e-10	8.46117e-10
POGLUT1_ENSBTAG00000008562	0.486971	2.77191	0.863569	2.05185	0.0401844	0.0848965
PI4KA_ENSBTAG00000013971	16.5297	2.76981	0.201334	8.79045	1.48962e-18	2.04489e-17
NHP2_ENSBTAG00000006374	24.5849	2.76964	0.210283	8.41552	3.9114e-17	4.80448e-16
RPS5_ENSBTAG00000015989	220.4	2.76947	0.170679	10.3672	3.49502e-25	7.9697e-24
MRPL46_ENSBTAG00000019830	24.4972	2.76592	0.18206	9.69968	3.02459e-22	5.63535e-21
ENSBTAG00000026809	22.0761	2.76553	0.223459	7.90092	2.76852e-15	2.95662e-14
RBKS_ENSBTAG00000031332	7.02195	2.76436	0.350383	5.03553	4.76537e-07	2.16534e-06
FADD_ENSBTAG00000018274	6.39532	2.76419	0.30128	5.85566	4.7511e-09	2.6783e-08
7SK_ENSBTAG00000042716	1.28863	2.76404	0.673309	2.61995	0.00879416	0.0215306
TREX1_ENSBTAG00000008406	2.53388	2.76383	0.465379	3.79009	0.000150594	0.000499626
ENSBTAG00000008674	57.7557	2.76375	0.171869	10.2622	1.0435e-24	2.3176e-23
ATOX1_ENSBTAG00000008340	40.654	2.7633	0.276797	6.37038	1.8856e-10	1.23587e-09
RBM19_ENSBTAG00000031824	4.97283	2.76243	0.349218	5.04678	4.4932e-07	2.0478e-06
MPV17_ENSBTAG00000018269	14.5709	2.76135	0.210729	8.35837	6.35911e-17	7.70027e-16
PLPP4_ENSBTAG00000032106	12.2003	2.76016	0.248068	7.09547	1.28913e-12	1.06265e-11
ENSBTAG00000046066	5.58337	2.75893	0.317918	5.53265	3.15424e-08	1.63506e-07
RBM47_ENSBTAG00000002356	0.945744	2.75869	0.693364	2.53646	0.0111981	0.0267497
ACOT8_ENSBTAG00000020371	14.6019	2.75867	0.23832	7.37942	1.58979e-13	1.4419e-12
LYZL6_ENSBTAG00000000029	1.11578	2.75578	0.681729	2.57547	0.0100103	0.0242044
ENSBTAG00000047299	16.0677	2.7544	0.229307	7.65088	1.99611e-14	1.96433e-13
TMEM208_ENSBTAG00000002327	16.4926	2.75405	0.218885	8.01355	1.11441e-15	1.22657e-14
ENSBTAG00000003912	9.3969	2.75221	0.264408	6.62693	3.42741e-11	2.4549e-10
CCDC51_ENSBTAG00000013413	9.15726	2.75155	0.261779	6.69097	2.21702e-11	1.62111e-10
STMN1_ENSBTAG00000013761	198.326	2.75038	0.170782	10.2492	1.19353e-24	2.63368e-23
MRPL58_ENSBTAG00000003303	47.7378	2.74968	0.227677	7.68492	1.53098e-14	1.52528e-13
MIS12_ENSBTAG00000020432	8.89441	2.74934	0.272243	6.42565	1.31307e-10	8.80471e-10
TSTA3_ENSBTAG00000034691	14.4991	2.74933	0.27731	6.30822	2.82256e-10	1.80832e-09
SNORND104_ENSBTAG00000042741	0.483144	2.74894	0.883131	1.98039	0.0476598	0.0991297
CTNS_ENSBTAG00000000831	47.4089	2.74882	0.155641	11.2363	2.70621e-29	8.03567e-28
JMJD6_ENSBTAG00000019153	15.4246	2.7484	0.2314	7.55574	4.16491e-14	3.95333e-13
RHNO1_ENSBTAG00000015878	16.7825	2.7483	0.218018	8.01909	1.06529e-15	1.17534e-14
ATP6V1G1_ENSBTAG00000000203	46.5688	2.74794	0.185891	9.40305	5.30062e-21	8.92739e-20
COX14_ENSBTAG00000000808	57.7834	2.74755	0.158071	11.0555	2.06213e-28	5.80756e-27
ROGDI_ENSBTAG00000016331	23.4766	2.74633	0.20411	8.55587	1.16986e-17	1.50746e-16
MPV17L2_ENSBTAG00000025788	17.4148	2.74591	0.241064	7.24249	4.40507e-13	3.82025e-12
SEPT7_ENSBTAG00000001182	183.604	2.74427	0.118561	14.712	5.40208e-49	4.95215e-47
EPHB2_ENSBTAG00000045902	0.513785	2.74347	0.875149	1.9922	0.0463495	0.0966398
CLPB_ENSBTAG00000001280	4.46624	2.74316	0.388242	4.48989	7.12603e-06	2.82703e-05
CD99_ENSBTAG00000008114	21.823	2.74191	0.286982	6.06976	1.28101e-09	7.67427e-09
C20orf196_ENSBTAG00000014048	4.16539	2.74172	0.408106	4.26781	1.97405e-05	7.40351e-05
Tom22_ENSBTAG00000010157	49.6006	2.74131	0.143315	12.1502	5.72536e-34	2.20289e-32
ENSBTAG00000010577	109.672	2.74129	0.125973	13.8227	1.8606e-43	1.22182e-41
RPL19_ENSBTAG00000002060	376.48	2.74106	0.158338	10.9959	4.00058e-28	1.10615e-26
NOL3_ENSBTAG00000003519	2.98266	2.74066	0.443133	3.92808	8.56252e-05	0.000294747
DDOST_ENSBTAG00000006085	3.93991	2.73862	0.412625	4.21355	2.51393e-05	9.29227e-05
RPL24_ENSBTAG00000013461	215.694	2.73745	0.194491	8.93334	4.13329e-19	5.96162e-18
ASNA1_ENSBTAG00000011837	16.6226	2.73656	0.279771	6.20707	5.398e-10	3.356e-09
ENSBTAG00000031752	57.9428	2.73559	0.177786	9.76225	1.63492e-22	3.09729e-21
TRIM27_ENSBTAG00000000871	9.8668	2.73548	0.242582	7.15421	8.41588e-13	7.10021e-12
ENSBTAG00000038277	1.54684	2.73508	0.555481	3.12357	0.00178674	0.00500309
DCPS_ENSBTAG00000002879	4.14899	2.73208	0.361739	4.78819	1.68292e-06	7.21274e-06
ENSBTAG00000021227	90.2686	2.73021	0.144473	11.976	4.74899e-33	1.74842e-31
CNDP2_ENSBTAG00000009841	28.0998	2.72968	0.31872	5.42697	5.73186e-08	2.89005e-07
SIKE1_ENSBTAG00000015977	6.06139	2.72897	0.304181	5.68401	1.3157e-08	7.07247e-08
CBLC_ENSBTAG00000009494	3.28821	2.72893	0.454991	3.79992	0.000144746	0.000481393
VPS51_ENSBTAG00000015499	26.9972	2.72849	0.215742	8.01185	1.12992e-15	1.24264e-14
UBR4_ENSBTAG00000015240	47.6938	2.72803	0.163415	10.5745	3.91219e-26	9.50829e-25
ENSBTAG00000011582	29.7006	2.72769	0.330675	5.22474	1.744e-07	8.28566e-07
CAPZA2_ENSBTAG00000004072	30.1334	2.72614	0.181992	9.4847	2.43079e-21	4.18691e-20
LBR_ENSBTAG00000008453	18.7002	2.72575	0.213245	8.09279	5.8312e-16	6.55542e-15
ALG2_ENSBTAG00000002454	3.25233	2.72472	0.396415	4.35079	1.3565e-05	5.21339e-05
RMI2_ENSBTAG00000026375	18.0928	2.72419	0.221141	7.7968	6.34953e-15	6.53074e-14
CYSRT1_ENSBTAG00000045711	0.71527	2.72328	0.818993	2.10414	0.035366	0.0756087
SRSF5_ENSBTAG00000011596	45.8056	2.7229	0.12209	14.1117	3.21543e-45	2.31155e-43
POLR3E_ENSBTAG00000018044	1.68975	2.72269	0.544097	3.16614	0.00154476	0.00438759
PLCD3_ENSBTAG00000006052	3.73986	2.72073	0.444079	3.87483	0.000106698	0.000362804
CPQ_ENSBTAG00000011908	5.37381	2.72051	0.39345	4.37288	1.22621e-05	4.74067e-05
SNRPD2_ENSBTAG00000012177	85.568	2.71956	0.145167	11.8454	2.27307e-32	7.90022e-31
FGG_ENSBTAG00000006745	0.861373	2.71797	0.79591	2.1585	0.0308889	0.0669913
MIEN1_ENSBTAG00000021802	12.575	2.7177	0.230303	7.4584	8.75791e-14	8.11562e-13
ENSBTAG00000007010	1.04904	2.71692	0.68499	2.50649	0.0121936	0.0289093
FARS2_ENSBTAG00000018072	12.539	2.71484	0.265731	6.45328	1.09452e-10	7.412e-10
PLA2G7_ENSBTAG00000019315	2.11037	2.71465	0.622271	2.75547	0.00586081	0.0148521
NHEJ1_ENSBTAG00000031041	5.03969	2.71463	0.326027	5.25918	1.44699e-07	6.91791e-07
RPS6_ENSBTAG00000005315	91.7247	2.71447	0.185777	9.22863	2.74115e-20	4.32848e-19
SHROOM1_ENSBTAG00000014676	2.08809	2.71185	0.504443	3.39354	0.000689945	0.00206711
RPS6KA4_ENSBTAG00000039153	2.37995	2.71062	0.502793	3.40224	0.000668363	0.00200729
ENSBTAG00000043557	6.55032	2.71052	0.332919	5.13794	2.77766e-07	1.29533e-06
ENSBTAG00000030678	6.70034	2.7105	0.302749	5.64989	1.60547e-08	8.54935e-08
ALDH1L2_ENSBTAG00000006326	3.2174	2.70935	0.432528	3.95199	7.75053e-05	0.000268351
SIGMAR1_ENSBTAG00000015804	34.0641	2.70795	0.152043	11.2334	2.79599e-29	8.28426e-28
RBM14_ENSBTAG00000001225	13.3893	2.70663	0.226037	7.55021	4.34551e-14	4.12189e-13
ENSBTAG00000024914	3.27266	2.70662	0.437617	3.89981	9.62697e-05	0.000329396
GATA4_ENSBTAG00000005425	6.49489	2.70542	0.331975	5.13719	2.78882e-07	1.30008e-06
MIB2_ENSBTAG00000010720	1.35452	2.70367	0.601585	2.83197	0.00462623	0.0119904
ELMO3_ENSBTAG00000001286	5.08011	2.70335	0.38109	4.46969	7.83313e-06	3.09854e-05
NKRF_ENSBTAG00000045744	5.65914	2.7027	0.327277	5.20263	1.96491e-07	9.27073e-07
GALNT12_ENSBTAG00000009037	1.30343	2.70253	0.622936	2.73307	0.00627472	0.015813
SLC4A11_ENSBTAG00000027409	3.81649	2.70235	0.392352	4.33882	1.43249e-05	5.4808e-05
MERTK_ENSBTAG00000005828	10.884	2.70192	0.254939	6.67578	2.4592e-11	1.78767e-10
ENSBTAG00000047029	106.179	2.70013	0.223347	7.61203	2.69822e-14	2.62126e-13
ENSBTAG00000012416	3.19825	2.70004	0.410612	4.14026	3.46911e-05	0.000125726
COL1A1_ENSBTAG00000013103	1.34369	2.69998	0.5723	2.97043	0.00297381	0.00800538
RPS11_ENSBTAG00000013924	339.132	2.69939	0.137922	12.3214	6.95145e-35	2.87727e-33
HNRNPH2_ENSBTAG00000007499	24.8899	2.69938	0.178874	9.50044	2.09015e-21	3.62301e-20
HMOX1_ENSBTAG00000015582	3.66448	2.6987	0.463781	3.66273	0.000249542	0.000802
FTO_ENSBTAG00000012501	21.084	2.69851	0.208144	8.16025	3.34319e-16	3.82451e-15
ATP5G3_ENSBTAG00000002944	343.64	2.69739	0.0949615	17.8745	1.86209e-71	6.35857e-69
UBL7_ENSBTAG00000000010	11.3767	2.69723	0.22955	7.3937	1.42803e-13	1.2995e-12
PSMD8_ENSBTAG00000031641	19.9462	2.69716	0.265494	6.39246	1.63237e-10	1.08236e-09
DDX27_ENSBTAG00000006671	39.1723	2.69533	0.144761	11.7112	1.11682e-31	3.72066e-30
TULP2_ENSBTAG00000002368	1.00838	2.69519	0.667266	2.54051	0.0110692	0.0264835
ENSBTAG00000036298	6.88916	2.69429	0.300274	5.64247	1.67632e-08	8.91275e-08
ZNF593_ENSBTAG00000009562	11.7096	2.69209	0.221624	7.63493	2.25937e-14	2.21224e-13
RHOBTB3_ENSBTAG00000004413	2.87763	2.69208	0.441305	3.83427	0.000125938	0.000424109
PSMD10_ENSBTAG00000013721	25.9935	2.69145	0.182362	9.27522	1.77253e-20	2.8517e-19
PHB_ENSBTAG00000017120	140.463	2.69109	0.116727	14.4875	1.45288e-47	1.20272e-45
ENSBTAG00000040157	0.685489	2.69108	0.778481	2.17228	0.0298345	0.0649521
TSPAN17_ENSBTAG00000017451	3.60947	2.69005	0.409663	4.12547	3.69971e-05	0.000133442
TMEM258_ENSBTAG00000032557	47.3702	2.68905	0.153909	10.9743	5.07705e-28	1.38695e-26
H2AFJ_ENSBTAG00000030503	9.20333	2.68899	0.330504	5.11034	3.21572e-07	1.48994e-06
SLC6A20_ENSBTAG00000031340	10.3873	2.68781	0.286463	5.89191	3.81747e-09	2.17171e-08
ENSBTAG00000030834	80.8418	2.68763	0.215597	7.82769	4.96908e-15	5.16142e-14
ENSBTAG00000045592	5.40508	2.68709	0.327217	5.15587	2.52454e-07	1.1793e-06
FBXW2_ENSBTAG00000000712	20.1667	2.68692	0.209972	8.03405	9.43074e-16	1.04557e-14
FOXP1_ENSBTAG00000016533	7.63456	2.68512	0.337679	4.9903	6.02847e-07	2.698e-06
EIF2B5_ENSBTAG00000011414	6.87712	2.6848	0.28376	5.93742	2.89537e-09	1.66517e-08
RAB29_ENSBTAG00000003232	1.84907	2.6847	0.519453	3.24321	0.00118191	0.00342682
PLEKHA4_ENSBTAG00000009177	2.40158	2.68429	0.46973	3.58566	0.000336221	0.00105501
ENSBTAG00000047806	8.69501	2.6823	0.283029	5.94391	2.78296e-09	1.6012e-08
HSPA9_ENSBTAG00000011419	69.3696	2.68215	0.12344	13.6273	2.75764e-42	1.69669e-40
ST14_ENSBTAG00000019712	17.9089	2.68188	0.294306	5.71472	1.09882e-08	5.95824e-08
ENSBTAG00000034844	11.6366	2.68159	0.252383	6.66284	2.68581e-11	1.94618e-10
TMEM30A_ENSBTAG00000005100	17.5509	2.68125	0.207633	8.09718	5.62467e-16	6.33889e-15
TAF11_ENSBTAG00000016887	7.7268	2.68111	0.262922	6.39395	1.61655e-10	1.07395e-09
VAT1_ENSBTAG00000007390	148.848	2.68108	0.147523	11.3954	4.41004e-30	1.35975e-28
GBA_ENSBTAG00000014841	0.611252	2.67761	0.797682	2.10311	0.0354562	0.0757897
MDH2_ENSBTAG00000009462	117.087	2.67672	0.158164	10.6011	2.94442e-26	7.19462e-25
AFF4_ENSBTAG00000009482	4.12672	2.67617	0.401327	4.17657	2.95942e-05	0.000108372
APEH_ENSBTAG00000011583	9.02288	2.67505	0.264722	6.32757	2.49054e-10	1.60388e-09
RAB4A_ENSBTAG00000018857	6.96408	2.67484	0.273811	6.11676	9.54942e-10	5.78942e-09
ENSBTAG00000016483	7.22332	2.67472	0.274195	6.10779	1.01022e-09	6.10285e-09
PKN3_ENSBTAG00000010195	4.37275	2.67458	0.36337	4.60847	4.05652e-06	1.66141e-05
GCNT1_ENSBTAG00000012757	16.0398	2.67319	0.239839	6.9763	3.03048e-12	2.41925e-11
TPD52_ENSBTAG00000007335	33.6634	2.67284	0.172005	9.72553	2.34685e-22	4.41538e-21
ENSBTAG00000003422	34.6751	2.6725	0.147678	11.3253	9.83544e-30	2.95258e-28
ENSBTAG00000047174	2.86938	2.67072	0.468095	3.56919	0.000358082	0.0011177
PSMG2_ENSBTAG00000010552	54.3074	2.66886	0.150463	11.0916	1.37873e-28	3.90707e-27
WSB1_ENSBTAG00000005008	21.1267	2.66735	0.174734	9.54222	1.39813e-21	2.44835e-20
C1orf174_ENSBTAG00000024520	5.23606	2.66733	0.389658	4.27894	1.87783e-05	7.06591e-05
INVS_ENSBTAG00000009806	5.21045	2.6671	0.336848	4.94911	7.45517e-07	3.29975e-06
MRPL34_ENSBTAG00000014579	27.3433	2.66695	0.176444	9.44745	3.47195e-21	5.95023e-20
NKAPL_ENSBTAG00000031871	7.73554	2.66575	0.281907	5.90887	3.44471e-09	1.97032e-08
TRAPPC2L_ENSBTAG00000019184	12.7856	2.66509	0.229311	7.26127	3.83486e-13	3.34699e-12
ACAT1_ENSBTAG00000012885	15.8312	2.66494	0.201147	8.27721	1.26093e-16	1.48602e-15
CD8B_ENSBTAG00000008956	0.858465	2.66471	0.717535	2.32003	0.020339	0.0460333
ITGA2B_ENSBTAG00000008165	0.653131	2.66443	0.809571	2.05594	0.0397883	0.0841152
ENSBTAG00000046898	9.18488	2.66174	0.333194	4.9873	6.12291e-07	2.73489e-06
ZNF613_ENSBTAG00000038487	3.26938	2.66055	0.391214	4.2446	2.18988e-05	8.16587e-05
ASPH_ENSBTAG00000026283	4.19855	2.66025	0.381277	4.35445	1.33399e-05	5.12977e-05
TMEM164_ENSBTAG00000037413	5.34722	2.6596	0.391237	4.24193	2.21602e-05	8.25432e-05
ENSBTAG00000015041	33.6016	2.65772	0.186752	8.87659	6.89428e-19	9.75845e-18
LAMTOR1_ENSBTAG00000003001	26.382	2.65553	0.197673	8.37509	5.51828e-17	6.69992e-16
RAC1_ENSBTAG00000009233	195.166	2.65542	0.103485	15.9968	1.3459e-57	2.11307e-55
UBE3A_ENSBTAG00000002487	63.1779	2.65459	0.130448	12.6838	7.26818e-37	3.42331e-35
cytb_ENSBTAG00000043550	7166.21	2.65432	0.197831	8.36228	6.15199e-17	7.4623e-16
HNRNPK_ENSBTAG00000021131	108.429	2.65423	0.126549	13.0718	4.76947e-39	2.59546e-37
ELP3_ENSBTAG00000002730	7.34322	2.65272	0.27047	6.11052	9.93049e-10	6.00445e-09
PTGES3_ENSBTAG00000017967	91.3913	2.6512	0.107155	15.4095	1.41396e-53	1.69415e-51
UFD1_ENSBTAG00000004284	32.7122	2.65082	0.225897	7.30785	2.71456e-13	2.40612e-12
GNPTG_ENSBTAG00000014118	15.9448	2.65048	0.229182	7.20162	5.94996e-13	5.08258e-12
BLOC1S6_ENSBTAG00000012250	12.2373	2.649	0.222186	7.42173	1.15598e-13	1.06041e-12
BLVRA_ENSBTAG00000013414	16.5528	2.64888	0.20782	7.93414	2.11951e-15	2.28676e-14
HCCS_ENSBTAG00000012113	11.0562	2.64883	0.283134	5.82351	5.76246e-09	3.22448e-08
Telomerase-vert_ENSBTAG00000042792	0.839055	2.64878	0.71579	2.30345	0.0212538	0.0478026
ENSBTAG00000021319	23.5493	2.64819	0.170578	9.66237	4.35649e-22	7.95525e-21
FBXL2_ENSBTAG00000003952	0.641803	2.6481	0.770417	2.13923	0.0324171	0.0699172
COG4_ENSBTAG00000012988	4.57348	2.6468	0.340644	4.83437	1.33567e-06	5.77703e-06
MS4A8_ENSBTAG00000009289	24.3593	2.64608	0.352621	4.66812	3.03962e-06	1.26233e-05
ANKH_ENSBTAG00000013391	3.3764	2.64502	0.430835	3.81821	0.000134426	0.00045003
ENSBTAG00000039740	1.24693	2.64345	0.619837	2.65143	0.00801518	0.0198045
NOP10_ENSBTAG00000025632	46.2691	2.64176	0.152158	10.7898	3.84593e-27	9.91161e-26
FBXO6_ENSBTAG00000014777	12.183	2.64016	0.259576	6.31861	2.63934e-10	1.69412e-09
PIGA_ENSBTAG00000007646	0.907342	2.63978	0.716365	2.28902	0.0220779	0.0493798
INPP5A_ENSBTAG00000009181	0.730796	2.6387	0.78842	2.07846	0.0376671	0.0800647
FAU_ENSBTAG00000031786	213.224	2.63853	0.202475	8.09248	5.84634e-16	6.56704e-15
SLC39A7_ENSBTAG00000008191	10.2551	2.63836	0.265726	6.16562	7.02083e-10	4.3236e-09
CD68_ENSBTAG00000000133	1.05694	2.63755	0.65763	2.49008	0.0127713	0.0301283
CPSF3L_ENSBTAG00000007620	10.3982	2.63602	0.232151	7.04724	1.82502e-12	1.48646e-11
NDUFS8_ENSBTAG00000012072	58.0596	2.63594	0.136489	11.9859	4.21184e-33	1.55485e-31
ENSBTAG00000019018	14.7802	2.63577	0.288652	5.66691	1.45397e-08	7.78953e-08
GALNT7_ENSBTAG00000016845	2.98934	2.63454	0.442871	3.69079	0.00022356	0.00072309
ABCB8_ENSBTAG00000007759	14.2484	2.63388	0.230869	7.07709	1.47215e-12	1.20842e-11
ENSBTAG00000046416	9.73425	2.63377	0.255479	6.39491	1.60637e-10	1.06823e-09
GANAB_ENSBTAG00000016956	51.813	2.63208	0.154704	10.5497	5.09695e-26	1.2322e-24
C2CD2_ENSBTAG00000021259	4.99819	2.63125	0.361448	4.5131	6.38858e-06	2.55002e-05
ENSBTAG00000040280	2.12957	2.63093	0.51269	3.18113	0.00146702	0.00418785
DAPK1_ENSBTAG00000000738	1.22277	2.63035	0.637311	2.55816	0.0105227	0.0253157
APBB1_ENSBTAG00000015655	2.43766	2.63026	0.46915	3.47493	0.000510994	0.0015604
WDR83OS_ENSBTAG00000006244	67.7895	2.62986	0.148542	10.9724	5.1862e-28	1.41394e-26
RPS19BP1_ENSBTAG00000017463	11.5527	2.62912	0.245243	6.64288	3.07605e-11	2.21486e-10
MRPL27_ENSBTAG00000021720	13.7398	2.62899	0.277136	5.87795	4.15381e-09	2.35325e-08
ZNHIT3_ENSBTAG00000012672	17.4733	2.62797	0.201071	8.09649	5.65687e-16	6.36993e-15
ZNF322_ENSBTAG00000031741	3.31857	2.6276	0.382857	4.2512	2.12625e-05	7.94161e-05
SPAG7_ENSBTAG00000008590	44.3904	2.62689	0.163037	9.97865	1.89029e-23	3.83647e-22
RAC2_ENSBTAG00000011043	2.67206	2.62554	0.515421	3.15382	0.00161151	0.00455822
ENSBTAG00000009713	201.476	2.62278	0.143043	11.3447	7.87863e-30	2.39675e-28
TIMM8B_ENSBTAG00000002000	29.8985	2.62252	0.165013	9.83268	8.14192e-23	1.58872e-21
PIN4_ENSBTAG00000047376	12.1402	2.62037	0.259249	6.25027	4.09738e-10	2.58863e-09
7SK_ENSBTAG00000043639	1.86782	2.61992	0.549488	2.94806	0.00319779	0.00856443
CHMP6_ENSBTAG00000038745	26.7089	2.61965	0.191461	8.45942	2.68706e-17	3.3703e-16
ENSBTAG00000024701	23.8128	2.61949	0.215276	7.52286	5.3592e-14	5.04142e-13
NUDT8_ENSBTAG00000011809	1.29125	2.61939	0.588203	2.75311	0.00590313	0.0149427
ENSBTAG00000004915	431.969	2.61854	0.140497	11.5201	1.04479e-30	3.31879e-29
MRPL48_ENSBTAG00000008347	11.8951	2.61751	0.219861	7.35699	1.88103e-13	1.69479e-12
MFSD8_ENSBTAG00000044058	9.5723	2.61716	0.258378	6.25892	3.87663e-10	2.45484e-09
FKBP4_ENSBTAG00000007605	112.497	2.61643	0.149378	10.8211	2.73589e-27	7.18645e-26
HAX1_ENSBTAG00000013025	20.0377	2.6149	0.233855	6.90554	5.00124e-12	3.90801e-11
ATIC_ENSBTAG00000019274	108.867	2.6124	0.17641	9.14004	6.24308e-20	9.5385e-19
AAMDC_ENSBTAG00000017298	2.36311	2.61211	0.441992	3.64739	0.00026492	0.000847832
TMEM62_ENSBTAG00000013031	0.89609	2.60955	0.715357	2.25	0.0244488	0.0541857
ENSBTAG00000047547	93.5371	2.6092	0.217864	7.38625	1.51023e-13	1.37247e-12
ENSBTAG00000000562	86.7509	2.60855	0.136691	11.7678	5.71672e-32	1.92327e-30
VARS2_ENSBTAG00000010698	3.47547	2.60826	0.396312	4.05806	4.94815e-05	0.000175517
PSMB5_ENSBTAG00000012726	76.0957	2.60695	0.193344	8.31136	9.46106e-17	1.12962e-15
COMMD10_ENSBTAG00000019071	7.94781	2.60421	0.290343	5.52523	3.29048e-08	1.70116e-07
SNRNP200_ENSBTAG00000000848	42.4324	2.60229	0.174902	9.16104	5.14017e-20	7.89759e-19
EVA1B_ENSBTAG00000014358	2.15097	2.60202	0.478116	3.35071	0.000806058	0.00239139
CMBL_ENSBTAG00000010801	15.1708	2.602	0.219648	7.2935	3.02e-13	2.66302e-12
DKKL1_ENSBTAG00000012186	3.1076	2.60196	0.45294	3.5368	0.000404999	0.00125497
AAMP_ENSBTAG00000003927	30.7467	2.60186	0.167944	9.53808	1.45494e-21	2.54131e-20
MED29_ENSBTAG00000020429	6.86031	2.60111	0.281537	5.68702	1.29275e-08	6.95731e-08
AK6_ENSBTAG00000046192	7.91839	2.60095	0.259043	6.18027	6.39924e-10	3.95866e-09
NDFIP2_ENSBTAG00000014227	23.2872	2.60052	0.198347	8.06931	7.06962e-16	7.9086e-15
ENSBTAG00000002565	0.635941	2.59938	0.775106	2.06343	0.0390719	0.0827287
[truncated: 1,508 more rows]
